# Supplementary material for: High-performance automated abstract screening with large language model ensembles
Source: J Am Med Inform Assoc. 2025 Mar 22;32(5):893–904. doi: 10.1093/jamia/ocaf050 (PMC12012331; doi:10.1093/jamia/ocaf050)
Supplement: ocaf050_Supplementary_Data [file ocaf050_supplementary_data.zip]

Archive with 328 entries (310 files):
- Supplementary Files/
- Supplementary Files/Table S1.xlsx
- __MACOSX/Supplementary Files/._Table S1.xlsx
- Supplementary Files/Supplementary Material 2/
- __MACOSX/Supplementary Files/._Supplementary Material 2
- Supplementary Files/.DS_Store
- __MACOSX/Supplementary Files/._.DS_Store
- Supplementary Files/Supplementary Material 1.rtf
- __MACOSX/Supplementary Files/._Supplementary Material 1.rtf
- Supplementary Files/Supplementary Material 2/.DS_Store
- __MACOSX/Supplementary Files/Supplementary Material 2/._.DS_Store
- Supplementary Files/Supplementary Material 2/Development dataset runs/
- __MACOSX/Supplementary Files/Supplementary Material 2/._Development dataset runs
- Supplementary Files/Supplementary Material 2/Llama Exploratory Testing/
- __MACOSX/Supplementary Files/Supplementary Material 2/._Llama Exploratory Testing
- Supplementary Files/Supplementary Material 2/Comprehensive dataset runs/
- __MACOSX/Supplementary Files/Supplementary Material 2/._Comprehensive dataset runs
- Supplementary Files/Supplementary Material 2/Balanced Accuracy Results.xlsx
- __MACOSX/Supplementary Files/Supplementary Material 2/._Balanced Accuracy Results.xlsx
- Supplementary Files/Supplementary Material 2/Development dataset runs/.DS_Store
- __MACOSX/Supplementary Files/Supplementary Material 2/Development dataset runs/._.DS_Store
- Supplementary Files/Supplementary Material 2/Development dataset runs/GPT3 Sample Final/
- __MACOSX/Supplementary Files/Supplementary Material 2/Development dataset runs/._GPT3 Sample Final
- Supplementary Files/Supplementary Material 2/Development dataset runs/GPT4 Sample Final/
- __MACOSX/Supplementary Files/Supplementary Material 2/Development dataset runs/._GPT4 Sample Final
- Supplementary Files/Supplementary Material 2/Development dataset runs/Human Reference Stats/
- __MACOSX/Supplementary Files/Supplementary Material 2/Development dataset runs/._Human Reference Stats
- Supplementary Files/Supplementary Material 2/Development dataset runs/sonnet Sample Final/
- __MACOSX/Supplementary Files/Supplementary Material 2/Development dataset runs/._sonnet Sample Final
- Supplementary Files/Supplementary Material 2/Development dataset runs/GPT4o Sample Final/
- __MACOSX/Supplementary Files/Supplementary Material 2/Development dataset runs/._GPT4o Sample Final
- Supplementary Files/Supplementary Material 2/Development dataset runs/geminipro Sample Final/
- __MACOSX/Supplementary Files/Supplementary Material 2/Development dataset runs/._geminipro Sample Final
- Supplementary Files/Supplementary Material 2/Development dataset runs/llama3 Sample Final/
- __MACOSX/Supplementary Files/Supplementary Material 2/Development dataset runs/._llama3 Sample Final
- Supplementary Files/Supplementary Material 2/Llama Exploratory Testing/llama_3_none_0.3p_0.8f.txt
- __MACOSX/Supplementary Files/Supplementary Material 2/Llama Exploratory Testing/._llama_3_none_0.3p_0.8f.txt
- Supplementary Files/Supplementary Material 2/Llama Exploratory Testing/llama_3_heavy.txt
- __MACOSX/Supplementary Files/Supplementary Material 2/Llama Exploratory Testing/._llama_3_heavy.txt
- Supplementary Files/Supplementary Material 2/Llama Exploratory Testing/llama_3_heavy_0.1p_0.8f.txt
- __MACOSX/Supplementary Files/Supplementary Material 2/Llama Exploratory Testing/._llama_3_heavy_0.1p_0.8f.txt
- Supplementary Files/Supplementary Material 2/Llama Exploratory Testing/llama_3_none_0.3p_0.5f.txt
- __MACOSX/Supplementary Files/Supplementary Material 2/Llama Exploratory Testing/._llama_3_none_0.3p_0.5f.txt
- Supplementary Files/Supplementary Material 2/Llama Exploratory Testing/.DS_Store
- __MACOSX/Supplementary Files/Supplementary Material 2/Llama Exploratory Testing/._.DS_Store
- Supplementary Files/Supplementary Material 2/Llama Exploratory Testing/llama_3_none_0.1p.txt
- __MACOSX/Supplementary Files/Supplementary Material 2/Llama Exploratory Testing/._llama_3_none_0.1p.txt
- Supplementary Files/Supplementary Material 2/Llama Exploratory Testing/llama_3_heavy_0.3p.txt
- __MACOSX/Supplementary Files/Supplementary Material 2/Llama Exploratory Testing/._llama_3_heavy_0.3p.txt
- Supplementary Files/Supplementary Material 2/Llama Exploratory Testing/llama_3_heavy_0.1p_0.5f.txt
- __MACOSX/Supplementary Files/Supplementary Material 2/Llama Exploratory Testing/._llama_3_heavy_0.1p_0.5f.txt
- Supplementary Files/Supplementary Material 2/Llama Exploratory Testing/llama_3_none_0.8freq.txt
- __MACOSX/Supplementary Files/Supplementary Material 2/Llama Exploratory Testing/._llama_3_none_0.8freq.txt
- Supplementary Files/Supplementary Material 2/Llama Exploratory Testing/llama_3_heavy_0.5freq.txt
- __MACOSX/Supplementary Files/Supplementary Material 2/Llama Exploratory Testing/._llama_3_heavy_0.5freq.txt
- Supplementary Files/Supplementary Material 2/Llama Exploratory Testing/llama_3_none_0.1p_0.8f.txt
- __MACOSX/Supplementary Files/Supplementary Material 2/Llama Exploratory Testing/._llama_3_none_0.1p_0.8f.txt
- Supplementary Files/Supplementary Material 2/Llama Exploratory Testing/llama_3_heavy_0.8freq.txt
- __MACOSX/Supplementary Files/Supplementary Material 2/Llama Exploratory Testing/._llama_3_heavy_0.8freq.txt
- Supplementary Files/Supplementary Material 2/Llama Exploratory Testing/llama_3_heavy_0.3p_0.8f.txt
- __MACOSX/Supplementary Files/Supplementary Material 2/Llama Exploratory Testing/._llama_3_heavy_0.3p_0.8f.txt
- Supplementary Files/Supplementary Material 2/Llama Exploratory Testing/llama_3_none_0.5freq.txt
- __MACOSX/Supplementary Files/Supplementary Material 2/Llama Exploratory Testing/._llama_3_none_0.5freq.txt
- Supplementary Files/Supplementary Material 2/Llama Exploratory Testing/llama_3_none_0.1p_0.5f.txt
- __MACOSX/Supplementary Files/Supplementary Material 2/Llama Exploratory Testing/._llama_3_none_0.1p_0.5f.txt
- Supplementary Files/Supplementary Material 2/Llama Exploratory Testing/llama_3_heavy_0.3p_0.5f.txt
- __MACOSX/Supplementary Files/Supplementary Material 2/Llama Exploratory Testing/._llama_3_heavy_0.3p_0.5f.txt
- Supplementary Files/Supplementary Material 2/Llama Exploratory Testing/llama_3_none.txt
- __MACOSX/Supplementary Files/Supplementary Material 2/Llama Exploratory Testing/._llama_3_none.txt
- Supplementary Files/Supplementary Material 2/Llama Exploratory Testing/llama_3_none_0.3p.txt
- __MACOSX/Supplementary Files/Supplementary Material 2/Llama Exploratory Testing/._llama_3_none_0.3p.txt
- Supplementary Files/Supplementary Material 2/Llama Exploratory Testing/llama_3_heavy_0.1p.txt
- __MACOSX/Supplementary Files/Supplementary Material 2/Llama Exploratory Testing/._llama_3_heavy_0.1p.txt
- Supplementary Files/Supplementary Material 2/Comprehensive dataset runs/geminipro Full Final/
- __MACOSX/Supplementary Files/Supplementary Material 2/Comprehensive dataset runs/._geminipro Full Final
- Supplementary Files/Supplementary Material 2/Comprehensive dataset runs/.DS_Store
- __MACOSX/Supplementary Files/Supplementary Material 2/Comprehensive dataset runs/._.DS_Store
- Supplementary Files/Supplementary Material 2/Comprehensive dataset runs/sonnet Full Final/
- __MACOSX/Supplementary Files/Supplementary Material 2/Comprehensive dataset runs/._sonnet Full Final
- Supplementary Files/Supplementary Material 2/Comprehensive dataset runs/llama3 Full Final/
- __MACOSX/Supplementary Files/Supplementary Material 2/Comprehensive dataset runs/._llama3 Full Final
- Supplementary Files/Supplementary Material 2/Comprehensive dataset runs/GPT4o Full Final/
- __MACOSX/Supplementary Files/Supplementary Material 2/Comprehensive dataset runs/._GPT4o Full Final
- Supplementary Files/Supplementary Material 2/Comprehensive dataset runs/ensembles Full Final/
- Supplementary Files/Supplementary Material 2/Comprehensive dataset runs/GPT3 Full Final/
- __MACOSX/Supplementary Files/Supplementary Material 2/Comprehensive dataset runs/._GPT3 Full Final
- Supplementary Files/Supplementary Material 2/Development dataset runs/GPT3 Sample Final/GPT3_extreme_3_stats.xlsx
- __MACOSX/Supplementary Files/Supplementary Material 2/Development dataset runs/GPT3 Sample Final/._GPT3_extreme_3_stats.xlsx
- Supplementary Files/Supplementary Material 2/Development dataset runs/GPT3 Sample Final/GPT3_moderate_2_stats.xlsx
- __MACOSX/Supplementary Files/Supplementary Material 2/Development dataset runs/GPT3 Sample Final/._GPT3_moderate_2_stats.xlsx
- Supplementary Files/Supplementary Material 2/Development dataset runs/GPT3 Sample Final/GPT3_heavy_1_stats.xlsx
- __MACOSX/Supplementary Files/Supplementary Material 2/Development dataset runs/GPT3 Sample Final/._GPT3_heavy_1_stats.xlsx
- Supplementary Files/Supplementary Material 2/Development dataset runs/GPT3 Sample Final/GPT3_title_2_stats.xlsx
- __MACOSX/Supplementary Files/Supplementary Material 2/Development dataset runs/GPT3 Sample Final/._GPT3_title_2_stats.xlsx
- Supplementary Files/Supplementary Material 2/Development dataset runs/GPT3 Sample Final/GPT3_mild_2_stats.xlsx
- __MACOSX/Supplementary Files/Supplementary Material 2/Development dataset runs/GPT3 Sample Final/._GPT3_mild_2_stats.xlsx
- Supplementary Files/Supplementary Material 2/Development dataset runs/GPT3 Sample Final/GPT3_none_2_stats.xlsx
- __MACOSX/Supplementary Files/Supplementary Material 2/Development dataset runs/GPT3 Sample Final/._GPT3_none_2_stats.xlsx
- Supplementary Files/Supplementary Material 2/Development dataset runs/GPT3 Sample Final/GPT3_extreme_1_stats.xlsx
- __MACOSX/Supplementary Files/Supplementary Material 2/Development dataset runs/GPT3 Sample Final/._GPT3_extreme_1_stats.xlsx
- Supplementary Files/Supplementary Material 2/Development dataset runs/GPT3 Sample Final/GPT3_heavy_3_stats.xlsx
- __MACOSX/Supplementary Files/Supplementary Material 2/Development dataset runs/GPT3 Sample Final/._GPT3_heavy_3_stats.xlsx
- Supplementary Files/Supplementary Material 2/Development dataset runs/GPT3 Sample Final/GPT3_moderate_3_stats.xlsx
- __MACOSX/Supplementary Files/Supplementary Material 2/Development dataset runs/GPT3 Sample Final/._GPT3_moderate_3_stats.xlsx
- Supplementary Files/Supplementary Material 2/Development dataset runs/GPT3 Sample Final/GPT3_mild_3_stats.xlsx
- __MACOSX/Supplementary Files/Supplementary Material 2/Development dataset runs/GPT3 Sample Final/._GPT3_mild_3_stats.xlsx
- Supplementary Files/Supplementary Material 2/Development dataset runs/GPT3 Sample Final/GPT3_title_3_stats.xlsx
- __MACOSX/Supplementary Files/Supplementary Material 2/Development dataset runs/GPT3 Sample Final/._GPT3_title_3_stats.xlsx
- Supplementary Files/Supplementary Material 2/Development dataset runs/GPT3 Sample Final/GPT3_none_1_stats.xlsx
- __MACOSX/Supplementary Files/Supplementary Material 2/Development dataset runs/GPT3 Sample Final/._GPT3_none_1_stats.xlsx
- Supplementary Files/Supplementary Material 2/Development dataset runs/GPT3 Sample Final/GPT3_extreme_2_stats.xlsx
- __MACOSX/Supplementary Files/Supplementary Material 2/Development dataset runs/GPT3 Sample Final/._GPT3_extreme_2_stats.xlsx
- Supplementary Files/Supplementary Material 2/Development dataset runs/GPT3 Sample Final/GPT3_moderate_1_stats.xlsx
- __MACOSX/Supplementary Files/Supplementary Material 2/Development dataset runs/GPT3 Sample Final/._GPT3_moderate_1_stats.xlsx
- Supplementary Files/Supplementary Material 2/Development dataset runs/GPT3 Sample Final/GPT3_mild_1_stats.xlsx
- __MACOSX/Supplementary Files/Supplementary Material 2/Development dataset runs/GPT3 Sample Final/._GPT3_mild_1_stats.xlsx
- Supplementary Files/Supplementary Material 2/Development dataset runs/GPT3 Sample Final/GPT3_title_1_stats.xlsx
- __MACOSX/Supplementary Files/Supplementary Material 2/Development dataset runs/GPT3 Sample Final/._GPT3_title_1_stats.xlsx
- Supplementary Files/Supplementary Material 2/Development dataset runs/GPT3 Sample Final/GPT3_heavy_2_stats.xlsx
- __MACOSX/Supplementary Files/Supplementary Material 2/Development dataset runs/GPT3 Sample Final/._GPT3_heavy_2_stats.xlsx
- Supplementary Files/Supplementary Material 2/Development dataset runs/GPT3 Sample Final/GPT3_none_3_stats.xlsx
- __MACOSX/Supplementary Files/Supplementary Material 2/Development dataset runs/GPT3 Sample Final/._GPT3_none_3_stats.xlsx
- Supplementary Files/Supplementary Material 2/Development dataset runs/GPT4 Sample Final/GPT4_title_3_stats.xlsx
- __MACOSX/Supplementary Files/Supplementary Material 2/Development dataset runs/GPT4 Sample Final/._GPT4_title_3_stats.xlsx
- Supplementary Files/Supplementary Material 2/Development dataset runs/GPT4 Sample Final/GPT4_extreme_2_stats.xlsx
- __MACOSX/Supplementary Files/Supplementary Material 2/Development dataset runs/GPT4 Sample Final/._GPT4_extreme_2_stats.xlsx
- Supplementary Files/Supplementary Material 2/Development dataset runs/GPT4 Sample Final/GPT4_none_2_stats.xlsx
- __MACOSX/Supplementary Files/Supplementary Material 2/Development dataset runs/GPT4 Sample Final/._GPT4_none_2_stats.xlsx
- Supplementary Files/Supplementary Material 2/Development dataset runs/GPT4 Sample Final/GPT4_moderate_1_stats.xlsx
- __MACOSX/Supplementary Files/Supplementary Material 2/Development dataset runs/GPT4 Sample Final/._GPT4_moderate_1_stats.xlsx
- Supplementary Files/Supplementary Material 2/Development dataset runs/GPT4 Sample Final/GPT4_heavy_2_stats.xlsx
- __MACOSX/Supplementary Files/Supplementary Material 2/Development dataset runs/GPT4 Sample Final/._GPT4_heavy_2_stats.xlsx
- Supplementary Files/Supplementary Material 2/Development dataset runs/GPT4 Sample Final/GPT4_title_1_stats.xlsx
- __MACOSX/Supplementary Files/Supplementary Material 2/Development dataset runs/GPT4 Sample Final/._GPT4_title_1_stats.xlsx
- Supplementary Files/Supplementary Material 2/Development dataset runs/GPT4 Sample Final/GPT4_moderate_3_stats.xlsx
- __MACOSX/Supplementary Files/Supplementary Material 2/Development dataset runs/GPT4 Sample Final/._GPT4_moderate_3_stats.xlsx
- Supplementary Files/Supplementary Material 2/Development dataset runs/GPT4 Sample Final/GPT4_mild_2_stats.xlsx
- __MACOSX/Supplementary Files/Supplementary Material 2/Development dataset runs/GPT4 Sample Final/._GPT4_mild_2_stats.xlsx
- Supplementary Files/Supplementary Material 2/Development dataset runs/GPT4 Sample Final/GPT4_mild_1_stats.xlsx
- __MACOSX/Supplementary Files/Supplementary Material 2/Development dataset runs/GPT4 Sample Final/._GPT4_mild_1_stats.xlsx
- Supplementary Files/Supplementary Material 2/Development dataset runs/GPT4 Sample Final/GPT4_title_2_stats.xlsx
- __MACOSX/Supplementary Files/Supplementary Material 2/Development dataset runs/GPT4 Sample Final/._GPT4_title_2_stats.xlsx
- Supplementary Files/Supplementary Material 2/Development dataset runs/GPT4 Sample Final/GPT4_heavy_1_stats.xlsx
- __MACOSX/Supplementary Files/Supplementary Material 2/Development dataset runs/GPT4 Sample Final/._GPT4_heavy_1_stats.xlsx
- Supplementary Files/Supplementary Material 2/Development dataset runs/GPT4 Sample Final/GPT4_extreme_3_stats.xlsx
- __MACOSX/Supplementary Files/Supplementary Material 2/Development dataset runs/GPT4 Sample Final/._GPT4_extreme_3_stats.xlsx
- Supplementary Files/Supplementary Material 2/Development dataset runs/GPT4 Sample Final/GPT4_none_3_stats.xlsx
- __MACOSX/Supplementary Files/Supplementary Material 2/Development dataset runs/GPT4 Sample Final/._GPT4_none_3_stats.xlsx
- Supplementary Files/Supplementary Material 2/Development dataset runs/GPT4 Sample Final/GPT4_moderate_2_stats.xlsx
- __MACOSX/Supplementary Files/Supplementary Material 2/Development dataset runs/GPT4 Sample Final/._GPT4_moderate_2_stats.xlsx
- Supplementary Files/Supplementary Material 2/Development dataset runs/GPT4 Sample Final/GPT4_mild_3_stats.xlsx
- __MACOSX/Supplementary Files/Supplementary Material 2/Development dataset runs/GPT4 Sample Final/._GPT4_mild_3_stats.xlsx
- Supplementary Files/Supplementary Material 2/Development dataset runs/GPT4 Sample Final/GPT4_heavy_3_stats.xlsx
- __MACOSX/Supplementary Files/Supplementary Material 2/Development dataset runs/GPT4 Sample Final/._GPT4_heavy_3_stats.xlsx
- Supplementary Files/Supplementary Material 2/Development dataset runs/GPT4 Sample Final/GPT4_none_1_stats.xlsx
- __MACOSX/Supplementary Files/Supplementary Material 2/Development dataset runs/GPT4 Sample Final/._GPT4_none_1_stats.xlsx
- Supplementary Files/Supplementary Material 2/Development dataset runs/GPT4 Sample Final/GPT4_extreme_1_stats.xlsx
- __MACOSX/Supplementary Files/Supplementary Material 2/Development dataset runs/GPT4 Sample Final/._GPT4_extreme_1_stats.xlsx
- Supplementary Files/Supplementary Material 2/Development dataset runs/Human Reference Stats/.DS_Store
- __MACOSX/Supplementary Files/Supplementary Material 2/Development dataset runs/Human Reference Stats/._.DS_Store
- Supplementary Files/Supplementary Material 2/Development dataset runs/Human Reference Stats/human_2_stats.xlsx
- __MACOSX/Supplementary Files/Supplementary Material 2/Development dataset runs/Human Reference Stats/._human_2_stats.xlsx
- Supplementary Files/Supplementary Material 2/Development dataset runs/Human Reference Stats/human_aggregate_stats.xlsx
- __MACOSX/Supplementary Files/Supplementary Material 2/Development dataset runs/Human Reference Stats/._human_aggregate_stats.xlsx
- Supplementary Files/Supplementary Material 2/Development dataset runs/Human Reference Stats/human_1_stats.xlsx
- __MACOSX/Supplementary Files/Supplementary Material 2/Development dataset runs/Human Reference Stats/._human_1_stats.xlsx
- Supplementary Files/Supplementary Material 2/Development dataset runs/Human Reference Stats/human_3_stats.xlsx
- __MACOSX/Supplementary Files/Supplementary Material 2/Development dataset runs/Human Reference Stats/._human_3_stats.xlsx
- Supplementary Files/Supplementary Material 2/Development dataset runs/sonnet Sample Final/sonnet_none_2_stats.xlsx
- __MACOSX/Supplementary Files/Supplementary Material 2/Development dataset runs/sonnet Sample Final/._sonnet_none_2_stats.xlsx
- Supplementary Files/Supplementary Material 2/Development dataset runs/sonnet Sample Final/sonnet_extreme_3_stats.xlsx
- __MACOSX/Supplementary Files/Supplementary Material 2/Development dataset runs/sonnet Sample Final/._sonnet_extreme_3_stats.xlsx
- Supplementary Files/Supplementary Material 2/Development dataset runs/sonnet Sample Final/sonnet_moderate_3_stats.xlsx
- __MACOSX/Supplementary Files/Supplementary Material 2/Development dataset runs/sonnet Sample Final/._sonnet_moderate_3_stats.xlsx
- Supplementary Files/Supplementary Material 2/Development dataset runs/sonnet Sample Final/sonnet_heavy_2_stats.xlsx
- __MACOSX/Supplementary Files/Supplementary Material 2/Development dataset runs/sonnet Sample Final/._sonnet_heavy_2_stats.xlsx
- Supplementary Files/Supplementary Material 2/Development dataset runs/sonnet Sample Final/sonnet_title_1_stats.xlsx
- __MACOSX/Supplementary Files/Supplementary Material 2/Development dataset runs/sonnet Sample Final/._sonnet_title_1_stats.xlsx
- Supplementary Files/Supplementary Material 2/Development dataset runs/sonnet Sample Final/sonnet_moderate_1_stats.xlsx
- __MACOSX/Supplementary Files/Supplementary Material 2/Development dataset runs/sonnet Sample Final/._sonnet_moderate_1_stats.xlsx
- Supplementary Files/Supplementary Material 2/Development dataset runs/sonnet Sample Final/sonnet_extreme_1_stats.xlsx
- __MACOSX/Supplementary Files/Supplementary Material 2/Development dataset runs/sonnet Sample Final/._sonnet_extreme_1_stats.xlsx
- Supplementary Files/Supplementary Material 2/Development dataset runs/sonnet Sample Final/sonnet_title_3_stats.xlsx
- __MACOSX/Supplementary Files/Supplementary Material 2/Development dataset runs/sonnet Sample Final/._sonnet_title_3_stats.xlsx
- Supplementary Files/Supplementary Material 2/Development dataset runs/sonnet Sample Final/sonnet_mild_2_stats.xlsx
- __MACOSX/Supplementary Files/Supplementary Material 2/Development dataset runs/sonnet Sample Final/._sonnet_mild_2_stats.xlsx
- Supplementary Files/Supplementary Material 2/Development dataset runs/sonnet Sample Final/sonnet_mild_1_stats.xlsx
- __MACOSX/Supplementary Files/Supplementary Material 2/Development dataset runs/sonnet Sample Final/._sonnet_mild_1_stats.xlsx
- Supplementary Files/Supplementary Material 2/Development dataset runs/sonnet Sample Final/sonnet_heavy_3_stats.xlsx
- __MACOSX/Supplementary Files/Supplementary Material 2/Development dataset runs/sonnet Sample Final/._sonnet_heavy_3_stats.xlsx
- Supplementary Files/Supplementary Material 2/Development dataset runs/sonnet Sample Final/sonnet_none_3_stats.xlsx
- __MACOSX/Supplementary Files/Supplementary Material 2/Development dataset runs/sonnet Sample Final/._sonnet_none_3_stats.xlsx
- Supplementary Files/Supplementary Material 2/Development dataset runs/sonnet Sample Final/sonnet_extreme_2_stats.xlsx
- __MACOSX/Supplementary Files/Supplementary Material 2/Development dataset runs/sonnet Sample Final/._sonnet_extreme_2_stats.xlsx
- Supplementary Files/Supplementary Material 2/Development dataset runs/sonnet Sample Final/sonnet_moderate_2_stats.xlsx
- __MACOSX/Supplementary Files/Supplementary Material 2/Development dataset runs/sonnet Sample Final/._sonnet_moderate_2_stats.xlsx
- Supplementary Files/Supplementary Material 2/Development dataset runs/sonnet Sample Final/sonnet_title_2_stats.xlsx
- __MACOSX/Supplementary Files/Supplementary Material 2/Development dataset runs/sonnet Sample Final/._sonnet_title_2_stats.xlsx
- Supplementary Files/Supplementary Material 2/Development dataset runs/sonnet Sample Final/sonnet_mild_3_stats.xlsx
- __MACOSX/Supplementary Files/Supplementary Material 2/Development dataset runs/sonnet Sample Final/._sonnet_mild_3_stats.xlsx
- Supplementary Files/Supplementary Material 2/Development dataset runs/sonnet Sample Final/sonnet_heavy_1_stats.xlsx
- __MACOSX/Supplementary Files/Supplementary Material 2/Development dataset runs/sonnet Sample Final/._sonnet_heavy_1_stats.xlsx
- Supplementary Files/Supplementary Material 2/Development dataset runs/sonnet Sample Final/sonnet_none_1_stats.xlsx
- __MACOSX/Supplementary Files/Supplementary Material 2/Development dataset runs/sonnet Sample Final/._sonnet_none_1_stats.xlsx
- Supplementary Files/Supplementary Material 2/Development dataset runs/GPT4o Sample Final/GPT4o_moderate_2_stats.xlsx
- __MACOSX/Supplementary Files/Supplementary Material 2/Development dataset runs/GPT4o Sample Final/._GPT4o_moderate_2_stats.xlsx
- Supplementary Files/Supplementary Material 2/Development dataset runs/GPT4o Sample Final/GPT4o_extreme_3_stats.xlsx
- __MACOSX/Supplementary Files/Supplementary Material 2/Development dataset runs/GPT4o Sample Final/._GPT4o_extreme_3_stats.xlsx
- Supplementary Files/Supplementary Material 2/Development dataset runs/GPT4o Sample Final/GPT4o_heavy_1_stats.xlsx
- __MACOSX/Supplementary Files/Supplementary Material 2/Development dataset runs/GPT4o Sample Final/._GPT4o_heavy_1_stats.xlsx
- Supplementary Files/Supplementary Material 2/Development dataset runs/GPT4o Sample Final/GPT4o_title_2_stats.xlsx
- __MACOSX/Supplementary Files/Supplementary Material 2/Development dataset runs/GPT4o Sample Final/._GPT4o_title_2_stats.xlsx
- Supplementary Files/Supplementary Material 2/Development dataset runs/GPT4o Sample Final/GPT4o_none_2_stats.xlsx
- __MACOSX/Supplementary Files/Supplementary Material 2/Development dataset runs/GPT4o Sample Final/._GPT4o_none_2_stats.xlsx
- Supplementary Files/Supplementary Material 2/Development dataset runs/GPT4o Sample Final/GPT4o_mild_2_stats.xlsx
- __MACOSX/Supplementary Files/Supplementary Material 2/Development dataset runs/GPT4o Sample Final/._GPT4o_mild_2_stats.xlsx
- Supplementary Files/Supplementary Material 2/Development dataset runs/GPT4o Sample Final/GPT4o_extreme_1_stats.xlsx
- __MACOSX/Supplementary Files/Supplementary Material 2/Development dataset runs/GPT4o Sample Final/._GPT4o_extreme_1_stats.xlsx
- Supplementary Files/Supplementary Material 2/Development dataset runs/GPT4o Sample Final/GPT4o_heavy_3_stats.xlsx
- __MACOSX/Supplementary Files/Supplementary Material 2/Development dataset runs/GPT4o Sample Final/._GPT4o_heavy_3_stats.xlsx
- Supplementary Files/Supplementary Material 2/Development dataset runs/GPT4o Sample Final/GPT4o_title_3_stats.xlsx
- __MACOSX/Supplementary Files/Supplementary Material 2/Development dataset runs/GPT4o Sample Final/._GPT4o_title_3_stats.xlsx
- Supplementary Files/Supplementary Material 2/Development dataset runs/GPT4o Sample Final/GPT4o_none_3_stats.xlsx
- __MACOSX/Supplementary Files/Supplementary Material 2/Development dataset runs/GPT4o Sample Final/._GPT4o_none_3_stats.xlsx
- Supplementary Files/Supplementary Material 2/Development dataset runs/GPT4o Sample Final/GPT4o_mild_1_stats.xlsx
- __MACOSX/Supplementary Files/Supplementary Material 2/Development dataset runs/GPT4o Sample Final/._GPT4o_mild_1_stats.xlsx
- Supplementary Files/Supplementary Material 2/Development dataset runs/GPT4o Sample Final/GPT4o_moderate_3_stats.xlsx
- __MACOSX/Supplementary Files/Supplementary Material 2/Development dataset runs/GPT4o Sample Final/._GPT4o_moderate_3_stats.xlsx
- Supplementary Files/Supplementary Material 2/Development dataset runs/GPT4o Sample Final/GPT4o_extreme_2_stats.xlsx
- __MACOSX/Supplementary Files/Supplementary Material 2/Development dataset runs/GPT4o Sample Final/._GPT4o_extreme_2_stats.xlsx
- Supplementary Files/Supplementary Material 2/Development dataset runs/GPT4o Sample Final/GPT4o_title_1_stats.xlsx
- __MACOSX/Supplementary Files/Supplementary Material 2/Development dataset runs/GPT4o Sample Final/._GPT4o_title_1_stats.xlsx
- Supplementary Files/Supplementary Material 2/Development dataset runs/GPT4o Sample Final/GPT4o_heavy_2_stats.xlsx
- __MACOSX/Supplementary Files/Supplementary Material 2/Development dataset runs/GPT4o Sample Final/._GPT4o_heavy_2_stats.xlsx
- Supplementary Files/Supplementary Material 2/Development dataset runs/GPT4o Sample Final/GPT4o_none_1_stats.xlsx
- __MACOSX/Supplementary Files/Supplementary Material 2/Development dataset runs/GPT4o Sample Final/._GPT4o_none_1_stats.xlsx
- Supplementary Files/Supplementary Material 2/Development dataset runs/GPT4o Sample Final/GPT4o_mild_3_stats.xlsx
- __MACOSX/Supplementary Files/Supplementary Material 2/Development dataset runs/GPT4o Sample Final/._GPT4o_mild_3_stats.xlsx
- Supplementary Files/Supplementary Material 2/Development dataset runs/GPT4o Sample Final/GPT4o_moderate_1_stats.xlsx
- __MACOSX/Supplementary Files/Supplementary Material 2/Development dataset runs/GPT4o Sample Final/._GPT4o_moderate_1_stats.xlsx
- Supplementary Files/Supplementary Material 2/Development dataset runs/geminipro Sample Final/geminipro_none_3_stats.xlsx
- __MACOSX/Supplementary Files/Supplementary Material 2/Development dataset runs/geminipro Sample Final/._geminipro_none_3_stats.xlsx
- Supplementary Files/Supplementary Material 2/Development dataset runs/geminipro Sample Final/geminipro_moderate_1_stats.xlsx
- __MACOSX/Supplementary Files/Supplementary Material 2/Development dataset runs/geminipro Sample Final/._geminipro_moderate_1_stats.xlsx
- Supplementary Files/Supplementary Material 2/Development dataset runs/geminipro Sample Final/geminipro_extreme_1_stats.xlsx
- __MACOSX/Supplementary Files/Supplementary Material 2/Development dataset runs/geminipro Sample Final/._geminipro_extreme_1_stats.xlsx
- Supplementary Files/Supplementary Material 2/Development dataset runs/geminipro Sample Final/geminipro_heavy_3_stats.xlsx
- __MACOSX/Supplementary Files/Supplementary Material 2/Development dataset runs/geminipro Sample Final/._geminipro_heavy_3_stats.xlsx
- Supplementary Files/Supplementary Material 2/Development dataset runs/geminipro Sample Final/geminipro_mild_1_stats.xlsx
- __MACOSX/Supplementary Files/Supplementary Material 2/Development dataset runs/geminipro Sample Final/._geminipro_mild_1_stats.xlsx
- Supplementary Files/Supplementary Material 2/Development dataset runs/geminipro Sample Final/geminipro_none_1_stats.xlsx
- __MACOSX/Supplementary Files/Supplementary Material 2/Development dataset runs/geminipro Sample Final/._geminipro_none_1_stats.xlsx
- Supplementary Files/Supplementary Material 2/Development dataset runs/geminipro Sample Final/geminipro_moderate_3_stats.xlsx
- __MACOSX/Supplementary Files/Supplementary Material 2/Development dataset runs/geminipro Sample Final/._geminipro_moderate_3_stats.xlsx
- Supplementary Files/Supplementary Material 2/Development dataset runs/geminipro Sample Final/geminipro_extreme_3_stats.xlsx
- __MACOSX/Supplementary Files/Supplementary Material 2/Development dataset runs/geminipro Sample Final/._geminipro_extreme_3_stats.xlsx
- Supplementary Files/Supplementary Material 2/Development dataset runs/geminipro Sample Final/geminipro_title_2_stats.xlsx
- __MACOSX/Supplementary Files/Supplementary Material 2/Development dataset runs/geminipro Sample Final/._geminipro_title_2_stats.xlsx
- Supplementary Files/Supplementary Material 2/Development dataset runs/geminipro Sample Final/geminipro_heavy_1_stats.xlsx
- __MACOSX/Supplementary Files/Supplementary Material 2/Development dataset runs/geminipro Sample Final/._geminipro_heavy_1_stats.xlsx
- Supplementary Files/Supplementary Material 2/Development dataset runs/geminipro Sample Final/geminipro_mild_3_stats.xlsx
- __MACOSX/Supplementary Files/Supplementary Material 2/Development dataset runs/geminipro Sample Final/._geminipro_mild_3_stats.xlsx
- Supplementary Files/Supplementary Material 2/Development dataset runs/geminipro Sample Final/geminipro_heavy_2_stats.xlsx
- __MACOSX/Supplementary Files/Supplementary Material 2/Development dataset runs/geminipro Sample Final/._geminipro_heavy_2_stats.xlsx
- Supplementary Files/Supplementary Material 2/Development dataset runs/geminipro Sample Final/geminipro_title_1_stats.xlsx
- __MACOSX/Supplementary Files/Supplementary Material 2/Development dataset runs/geminipro Sample Final/._geminipro_title_1_stats.xlsx
- Supplementary Files/Supplementary Material 2/Development dataset runs/geminipro Sample Final/geminipro_none_2_stats.xlsx
- __MACOSX/Supplementary Files/Supplementary Material 2/Development dataset runs/geminipro Sample Final/._geminipro_none_2_stats.xlsx
- Supplementary Files/Supplementary Material 2/Development dataset runs/geminipro Sample Final/geminipro_title_3_stats.xlsx
- __MACOSX/Supplementary Files/Supplementary Material 2/Development dataset runs/geminipro Sample Final/._geminipro_title_3_stats.xlsx
- Supplementary Files/Supplementary Material 2/Development dataset runs/geminipro Sample Final/geminipro_mild_2_stats.xlsx
- __MACOSX/Supplementary Files/Supplementary Material 2/Development dataset runs/geminipro Sample Final/._geminipro_mild_2_stats.xlsx
- Supplementary Files/Supplementary Material 2/Development dataset runs/geminipro Sample Final/geminipro_extreme_2_stats.xlsx
- __MACOSX/Supplementary Files/Supplementary Material 2/Development dataset runs/geminipro Sample Final/._geminipro_extreme_2_stats.xlsx
- Supplementary Files/Supplementary Material 2/Development dataset runs/geminipro Sample Final/geminipro_moderate_2_stats.xlsx
- __MACOSX/Supplementary Files/Supplementary Material 2/Development dataset runs/geminipro Sample Final/._geminipro_moderate_2_stats.xlsx
- Supplementary Files/Supplementary Material 2/Development dataset runs/llama3 Sample Final/llama3_moderate_1_stats.xlsx
- __MACOSX/Supplementary Files/Supplementary Material 2/Development dataset runs/llama3 Sample Final/._llama3_moderate_1_stats.xlsx
- Supplementary Files/Supplementary Material 2/Development dataset runs/llama3 Sample Final/llama3_none_1_stats.xlsx
- __MACOSX/Supplementary Files/Supplementary Material 2/Development dataset runs/llama3 Sample Final/._llama3_none_1_stats.xlsx
- Supplementary Files/Supplementary Material 2/Development dataset runs/llama3 Sample Final/llama3_title_1_stats.xlsx
- __MACOSX/Supplementary Files/Supplementary Material 2/Development dataset runs/llama3 Sample Final/._llama3_title_1_stats.xlsx
- Supplementary Files/Supplementary Material 2/Development dataset runs/llama3 Sample Final/llama3_heavy_2_stats.xlsx
- __MACOSX/Supplementary Files/Supplementary Material 2/Development dataset runs/llama3 Sample Final/._llama3_heavy_2_stats.xlsx
- Supplementary Files/Supplementary Material 2/Development dataset runs/llama3 Sample Final/llama3_extreme_2_stats.xlsx
- __MACOSX/Supplementary Files/Supplementary Material 2/Development dataset runs/llama3 Sample Final/._llama3_extreme_2_stats.xlsx
- Supplementary Files/Supplementary Material 2/Development dataset runs/llama3 Sample Final/llama3_mild_3_stats.xlsx
- __MACOSX/Supplementary Files/Supplementary Material 2/Development dataset runs/llama3 Sample Final/._llama3_mild_3_stats.xlsx
- Supplementary Files/Supplementary Material 2/Development dataset runs/llama3 Sample Final/llama3_moderate_3_stats.xlsx
- __MACOSX/Supplementary Files/Supplementary Material 2/Development dataset runs/llama3 Sample Final/._llama3_moderate_3_stats.xlsx
- Supplementary Files/Supplementary Material 2/Development dataset runs/llama3 Sample Final/llama3_none_3_stats.xlsx
- __MACOSX/Supplementary Files/Supplementary Material 2/Development dataset runs/llama3 Sample Final/._llama3_none_3_stats.xlsx
- Supplementary Files/Supplementary Material 2/Development dataset runs/llama3 Sample Final/llama3_title_3_stats.xlsx
- __MACOSX/Supplementary Files/Supplementary Material 2/Development dataset runs/llama3 Sample Final/._llama3_title_3_stats.xlsx
- Supplementary Files/Supplementary Material 2/Development dataset runs/llama3 Sample Final/llama3_mild_1_stats.xlsx
- __MACOSX/Supplementary Files/Supplementary Material 2/Development dataset runs/llama3 Sample Final/._llama3_mild_1_stats.xlsx
- Supplementary Files/Supplementary Material 2/Development dataset runs/llama3 Sample Final/llama3_extreme_3_stats.xlsx
- __MACOSX/Supplementary Files/Supplementary Material 2/Development dataset runs/llama3 Sample Final/._llama3_extreme_3_stats.xlsx
- Supplementary Files/Supplementary Material 2/Development dataset runs/llama3 Sample Final/llama3_mild_2_stats.xlsx
- __MACOSX/Supplementary Files/Supplementary Material 2/Development dataset runs/llama3 Sample Final/._llama3_mild_2_stats.xlsx
[truncated: 28 more entries]
