# Supplementary material for: High-performance automated abstract screening with large language model ensembles
Source: J Am Med Inform Assoc. 2025 Mar 22;32(5):893–904. doi: 10.1093/jamia/ocaf050 (PMC12012331; doi:10.1093/jamia/ocaf050)
Supplement: ocaf050_Supplementary_Data [file ocaf050_supplementary_data.zip › Supplementary Files/Table S1.xlsx]

## Sheet: Sheet1
Model	Bias Level	All	bellon	buchan	clezar	cutting	dopper	ghoraba	hjetland	karkou	lin	lynch	malik	mohamed	roy	santos	setthawong	sevaux	singh-1	singh-2	sulewski	sulistyo	white	younis	zhu	median
GPT-3.5	none	0.899329	0.883667	1	0.950549	0.683442	0.826708	1	0.922222	0.947861	0.896825	0.812987	1	0.836865	0.67619	0.943051	1	0.885915	0.961489	0.820882	0.794652	0.878307	0.940711	0.945494	0.590909	0.896825
GPT-3.5	mild	0.910541	0.90931	0.93928	0.871531	0.793651	0.816749	0.666667	0.958759	0.895722	1	0.933284	0.96899	0.915177	0.857409	0.896296	0.920097	0.913646	0.94	0.78057	0.950592	0.941723	0.939271	0.891775	0.843629	0.913646
GPT-3.5	moderate	0.890016	0.969367	0.838859	0.820167	0.75336	0.913889	0.848558	0.916534	0.890218	1	0.659091	0.937348	0.803089	0.792683	0.850267	0.829347	0.925551	0.88	0.83765	0.953125	1	0.87069	0.785714	0.843629	0.850267
GPT-3.5	heavy	0.892606	0.968356	0.95061	0.784115	0.723077	0.866507	0.908992	0.957143	0.791258	0.964176	0.91009	0.749723	0.943864	0.759623	0.951945	1	0.768571	0.848293	1	0.868071	0.937273	0.814815	0.788534	0.487342	0.868071
GPT-3.5	extreme	0.810177	0.853451	0.657746	0.680263		0.753968	0.861842	0.540816	0.786301	0.851648		1	0.634409	0.868103	1		0.843226	0.473684	1	0.656939	1	0.858193			0.847437
GPT-3.5	title	0.914653	0.970393	0.748447	0.779592	0.948583	0.860917	1	1	1	0.931014	0.933284	0.868367	0.828283	0.882353	0.883333	1	0.885915	0.862935	0.95305	0.874946	0.91039	0.835125	0.882261	-0.0253165	0.883333
Sonnet 3.5	none	0.992063	1	1	1	1	1	1	1	1	1	1	1	1	0.90296	1	1	1	1	1	1	1	0.969893	1	1	1
Sonnet 3.5	mild	0.989594	0.970861	0.827292	1	1	1	1	1	1	0.965749	1	1	1	1	1	0.966633	1	1	0.964886	1	1	1	1	1	1
Sonnet 3.5	moderate	0.988128	0.97099	1	1	1	1	0.922794	1	1	0.965075	0.951509	1	1	0.973855	1	1	1	1	0.963574	1	1	1	1	0.949312	1
Sonnet 3.5	heavy	0.988059	0.97099	1	1	1	0.910577	1	0.959985	1	1	1	1	0.959216	1	1	0.966959	1	0.965507	0.962452	1	1	1	1	1	1
Sonnet 3.5	extreme	0.986011	1	1	1	0.786301	0.956865	1	0.955051	1	1	1	1	1	1	0.926251	1	1	1	1	1	0.734615	1	1	1	1
Sonnet 3.5	title	0.989437	1	1	0.961058	1	1	1	0.961901	1	1	1	1	1	0.946503	0.947335	1	1	1	1	1	0.90522	1	1	1	1
GPT-4	none	0.939394	0.892187	1	0.831144	1		0.895392	0.929813	1	1	1	0.900463	0.943864	0.902049	1	0.898851	1	1	1	0.897326	1	0.894914	0.860075	1	0.971932
GPT-4	mild	0.935668	0.66456	1	0.826429	1	-0.0108696	1	0.929813	1	0.962452	1	0.934684	1	0.819149	1	0.967805	0.786842	1	1	1	0.841014	0.93405	0.842437	1	0.967805
GPT-4	moderate	0.929019	0.626016	0.843629	0.882969	1	-0.0108696	1	1	1	0.962452	0.8875	0.936296	1	0.804097	1	0.936093	0.737013	0.696587	0.965385	1	0.783699	0.967025	0.884615	1	0.936296
GPT-4	heavy	0.93247	0.89185	0.885915	0.895484	1	1	1	0.935741	0.885294	0.927778	1	0.903923	0.947013	0.744147	1	1	1	0.69975	1	1	0.90522	0.901075	0.893466	1	0.935741
GPT-4	extreme	0.952536	0.872222	0.931239	1	1	1	1	0.869511	0.869674	0.965809	1	0.968901	0.956503	0.917742	0.926251	0.936538	0.894805	0.920635	0.95854	1	0.939895	1	1	0.881579	0.956503
GPT-4	title	0.953299	0.969948	1	0.900993	1	0.577273	0.914286	1	1	0.964886	1	0.968901	0.916972	0.802326	1	0.969585	1	0.86532	1	1	0.882852	1	0.912178	0.947742	0.969585
GPT-4o	none	0.98113	0.963684	1	1	1	1	1	1	1	0.965075	1	1	1	0.938579	1	1	1	0.855769	0.964886	1	0.485075	1	1	1	1
GPT-4o	mild	0.986592	1	1	0.970742	1	1	0.886486	1	1	0.964886	0.923986	1	1	0.941176	1	1	1	1	1	1	1	1	1	1	1
GPT-4o	moderate	0.982491	0.964796	1	0.973706	1	1	1	0.952359	1	1	0.923986	1	1	0.941736	1	1	1	0.953416	1	1	1	0.968721	1	1	1
GPT-4o	heavy	0.980282	0.926144	1	0.971071	1	1	1	1	1	1	1	1	1	0.972737	0.922794	1	0.737013	0.954528	1	1	1	0.969318	0.735915	1	1
GPT-4o	extreme	0.95739	0.97062	0.878561	0.975065	1	0.936301	1	1	0.87963	1	0.824789	1	0.899259	0.973855	0.931984	0.96969	0.885915	1	1	0.911029	0.883446	0.940581	0.786932	0.937596	0.940581
GPT-4o	title	0.986748	1	1	0.974926	0.843058	0.831826	1	1	1	1	1	1	1	0.939906	1	1	1	0.966434	1	0.911029	1	1	1	1	1
Llama 3	none	0.89333	0.96172	0.817841	0.96964	0.894166	0.642308	0.904762	0.876471	0.897436	0.887356	0.822222	0.858785	0.881211	0.738462	0.938416	0.854425	1	0.83165	0.890722	0.941032	0.784375	0.909679	0.839744	0.812789	0.881211
Llama 3	mild	0.892177	0.938965	0.686452	0.822222	0.843583	0.895623	0.946429	0.874801	0.884615	0.950549	0.84447	0.850781	0.874178	0.639434	0.947335	0.914674	1	0.772641	0.737374	0.947253	0.784375	0.968721	0.772036	0.913646	0.874801
Llama 3	moderate	0.923025	0.955195	0.752747	0.963555	0.946465	0.887681	0.802353	0.853896	0.882264	0.915584	0.862315	0.888086	0.958871	0.910053	0.888594	0.9175	0.861301	0.891272	0.94913	0.942823	0.734615	0.969772	0.943009	0.922115	0.910053
Llama 3	heavy	0.899815	0.81044	0.849068	0.913646	0.842424	0.945294	0.750446	0.910103	0.945109	0.80303	0.84447	0.962695	0.881625	0.794118	0.829153	0.857759	1	0.78253	0.807407	0.934381	1	1	0.893314	0.851103	0.857759
Llama 3	extreme	0.855043	0.808333	0.684416	0.743671	0.948583	0.718182	0.787879	0.778792		1	0.72561	1	0.710912	0.840736	0.848558	0.680387	0.901099	0.848293	1	0.833261		0.634146	0.795455	0.922115	0.808333
Llama 3	title	0.87873	1	-0.0125		0.815385	0.946613	1	0.938235	0.606061	1	0.488636	0.773684	0.694306		0.931984	0.742187	0.886713	0.491525	1	0.848739	1	0.840614	1		0.867726
Gemini 1.5 Pro	none	0.997604	1	1	1	1	1	1	1	1	1	1	1	1	1	1	1	1	0.944341	1	1	1	1	1	1	1
Gemini 1.5 Pro	mild	0.995623	1	1	1	1	1	1	1	1	1	1	1	0.953657	1	1	0.965508	1	1	1	1	1	1	1	1	1
Gemini 1.5 Pro	moderate	0.98561	1	1	0.975305	1	1	1	1	1	1	0.933284	1	0.910408	1	1	1	1	1	0.965689	1	1	0.940581	1	1	1
Gemini 1.5 Pro	heavy	0.991993	1	1	1	1	0.946613	1	0.952359	1	1	1	1	1	0.971132	1	1	1	1	1	1	0.927368	1	1	1	1
Gemini 1.5 Pro	extreme	0.988062	0.939895	0.950428	1	1	1	1	1	0.924783	1	1	1	1	0.957453	1	1	1	1	1	1	0.939895	0.964971	1	1	1
Gemini 1.5 Pro	title	0.994823	1	0.948342	0.974845	1	1	1	1	1	1	1	1	1	0.957453	1	1	1	1	1	1	1	1	1	1	1
Human Reviewers (x3)		0.730826	0.532882	1	0.648971	1	0.617808	0.908992	0.673333	0.834921	0.860299	0.492481	0.874696	0.852317	0.564103	0.926251	0.969585	0.583904	0.53007	0.338696	0.94958	-0.0454545	0.344286	0.874582	0.827292	0.827292
