# Supplementary material for: High-performance automated abstract screening with large language model ensembles
Source: J Am Med Inform Assoc. 2025 Mar 22;32(5):893–904. doi: 10.1093/jamia/ocaf050 (PMC12012331; doi:10.1093/jamia/ocaf050)
Supplement: ocaf050_Supplementary_Data [file ocaf050_supplementary_data.zip › Supplementary Files/Supplementary Material 2/Balanced Accuracy Results.xlsx]

## Sheet: Sheet1
model	bias	repeat no.	balanced-accuracy
GPT3	extreme	1	0.562427
GPT3	extreme	2	0.569043
GPT3	extreme	3	0.562427
GPT3	heavy	1	0.696597
GPT3	heavy	2	0.696597
GPT3	heavy	3	0.701369
GPT3	heavy	full	0.709677
GPT3	mild	1	0.776537
GPT3	mild	2	0.782162
GPT3	mild	3	0.785852
GPT3	moderate	1	0.753671
GPT3	moderate	2	0.75817
GPT3	moderate	3	0.765822
GPT3	none	1	0.820876
GPT3	none	2	0.822767
GPT3	none	3	0.826502
GPT3	title	1	0.734949
GPT3	title	2	0.739584
GPT3	title	3	0.734094
GPT4	extreme	1	0.856528
GPT4	extreme	2	0.852883
GPT4	extreme	3	0.849239
GPT4	heavy	1	0.790296
GPT4	heavy	2	0.78197
GPT4	heavy	3	0.79394
GPT4	mild	1	0.762711
GPT4	mild	2	0.752586
GPT4	mild	3	0.764556
GPT4	moderate	1	0.75524
GPT4	moderate	2	0.759921
GPT4	moderate	3	0.761721
GPT4	none	1	0.737826
GPT4	none	2	0.735981
GPT4	none	3	0.734136
GPT4	title	1	0.811257
GPT4	title	2	0.811166
GPT4	title	3	0.809412
GPT4o	extreme	1	0.903735
GPT4o	extreme	2	0.901935
GPT4o	extreme	3	0.897209
GPT4o	extreme	full	0.926335
GPT4o	heavy	1	0.848482
GPT4o	heavy	2	0.844792
GPT4o	heavy	3	0.851227
GPT4o	mild	1	0.844837
GPT4o	mild	2	0.844837
GPT4o	mild	3	0.843937
GPT4o	moderate	1	0.843847
GPT4o	moderate	2	0.844746
GPT4o	moderate	3	0.849382
GPT4o	none	1	0.821842
GPT4o	none	2	0.818107
GPT4o	none	3	0.821797
GPT4o	title	1	0.820664
GPT4o	title	2	0.826199
GPT4o	title	3	0.827144
geminipro	extreme	1	0.80741
geminipro	extreme	2	0.806465
geminipro	extreme	3	0.80741
geminipro	heavy	1	0.851718
geminipro	heavy	2	0.852664
geminipro	heavy	3	0.852618
geminipro	heavy	full	0.866468
geminipro	mild	1	0.814054
geminipro	mild	2	0.814999
geminipro	mild	3	0.816844
geminipro	moderate	1	0.832368
geminipro	moderate	2	0.835113
geminipro	moderate	3	0.832323
geminipro	none	1	0.799566
geminipro	none	2	0.801411
geminipro	none	3	0.799566
geminipro	title	1	0.814086
geminipro	title	2	0.81314
geminipro	title	3	0.80945
llama3	extreme	1	0.617656
llama3	extreme	2	0.609149
llama3	extreme	3	0.61203
llama3	heavy	1	0.734275
llama3	heavy	2	0.747508
llama3	heavy	3	0.729776
llama3	mild	1	0.717172
llama3	mild	2	0.717981
llama3	mild	3	0.717036
llama3	moderate	1	0.733421
llama3	moderate	2	0.738192
llama3	moderate	3	0.748499
llama3	none	1	0.772853
llama3	none	2	0.771144
llama3	none	3	0.765519
llama3	none	full	0.808681
llama3	title	1	0.567198
llama3	title	2	0.57287
llama3	title	3	0.570934
sonnet	extreme	1	0.634261
sonnet	extreme	2	0.635206
sonnet	extreme	3	0.635206
sonnet	heavy	1	0.874343
sonnet	heavy	2	0.872498
sonnet	heavy	3	0.869663
sonnet	mild	1	0.884831
sonnet	mild	2	0.886721
sonnet	mild	3	0.885776
sonnet	moderate	1	0.869572
sonnet	moderate	2	0.863047
sonnet	moderate	3	0.869572
sonnet	none	1	0.892581
sonnet	none	2	0.894426
sonnet	none	3	0.890736
sonnet	none	full	0.902647
sonnet	title	1	0.742737
sonnet	title	2	0.744627
sonnet	title	3	0.745527
