# Supplementary material for: High-performance automated abstract screening with large language model ensembles
Source: J Am Med Inform Assoc. 2025 Mar 22;32(5):893–904. doi: 10.1093/jamia/ocaf050 (PMC12012331; doi:10.1093/jamia/ocaf050)
Supplement: ocaf050_Supplementary_Data [file ocaf050_supplementary_data.zip › Supplementary Files/Supplementary Material 2/Llama Exploratory Testing/llama_3_heavy.txt]

llama_3_heavy_test Results:
top_p=0.9, temp=0.2, pres=1.15, freq=0.2

Performance Metrics for the Entire DataFrame:
Sensitivity for the entire dataframe: 0.940959409594096
Specificity for the entire dataframe: 0.4990512333965844
Accuracy for the entire dataframe: 0.6491228070175439
Precision (PPV) for the entire dataframe: 0.4913294797687861
NPV for the entire dataframe: 0.942652329749104
F1-score for the entire dataframe: 0.6455696202531646

True Positives: 255
True Negatives: 263
False Positives: 264
False Negatives: 16
---------------
Sensitivity for bellon: 0.9130434782608695
Specificity for bellon: 0.45454545454545453
Accuracy for bellon: 0.6888888888888889
Precision/PPV for bellon: 0.6363636363636364
NPV for bellon: 0.8333333333333334
F1-score for bellon: 0.75

---------------
Sensitivity for buchan: 1.0
Specificity for buchan: 0.5217391304347826
Accuracy for buchan: 0.5925925925925926
Precision/PPV for buchan: 0.26666666666666666
NPV for buchan: 1.0
F1-score for buchan: 0.4210526315789474

---------------
Sensitivity for clezar: 0.967741935483871
Specificity for clezar: 0.2608695652173913
Accuracy for clezar: 0.6666666666666666
Precision/PPV for clezar: 0.6382978723404256
NPV for clezar: 0.8571428571428571
F1-score for clezar: 0.7692307692307693

---------------
Sensitivity for cutting: 1.0
Specificity for cutting: 0.6086956521739131
Accuracy for cutting: 0.6538461538461539
Precision/PPV for cutting: 0.25
NPV for cutting: 1.0
F1-score for cutting: 0.4

---------------
Sensitivity for dopper: 0.625
Specificity for dopper: 0.9130434782608695
Accuracy for dopper: 0.8387096774193549
Precision/PPV for dopper: 0.7142857142857143
NPV for dopper: 0.875
F1-score for dopper: 0.6666666666666666

---------------
Sensitivity for ghoraba: 0.8
Specificity for ghoraba: 0.4090909090909091
Accuracy for ghoraba: 0.48148148148148145
Precision/PPV for ghoraba: 0.23529411764705882
NPV for ghoraba: 0.9
F1-score for ghoraba: 0.3636363636363636

---------------
Sensitivity for hjetland: 0.8333333333333334
Specificity for hjetland: 0.8695652173913043
Accuracy for hjetland: 0.8571428571428571
Precision/PPV for hjetland: 0.7692307692307693
NPV for hjetland: 0.9090909090909091
F1-score for hjetland: 0.8

---------------
Sensitivity for karkou: 1.0
Specificity for karkou: 0.34782608695652173
Accuracy for karkou: 0.4230769230769231
Precision/PPV for karkou: 0.16666666666666666
NPV for karkou: 1.0
F1-score for karkou: 0.2857142857142857

---------------
Sensitivity for lin: 1.0
Specificity for lin: 0.34782608695652173
Accuracy for lin: 0.6153846153846154
Precision/PPV for lin: 0.5161290322580645
NPV for lin: 1.0
F1-score for lin: 0.6808510638297872

---------------
Sensitivity for lynch: 1.0
Specificity for lynch: 0.43478260869565216
Accuracy for lynch: 0.5666666666666667
Precision/PPV for lynch: 0.35
NPV for lynch: 1.0
F1-score for lynch: 0.5185185185185185

---------------
Sensitivity for malik: 1.0
Specificity for malik: 0.4782608695652174
Accuracy for malik: 0.7209302325581395
Precision/PPV for malik: 0.625
NPV for malik: 1.0
F1-score for malik: 0.7692307692307693

---------------
Sensitivity for mohamed: 1.0
Specificity for mohamed: 0.4782608695652174
Accuracy for mohamed: 0.6470588235294118
Precision/PPV for mohamed: 0.4782608695652174
NPV for mohamed: 1.0
F1-score for mohamed: 0.6470588235294118

---------------
Sensitivity for roy: 0.9285714285714286
Specificity for roy: 0.34782608695652173
Accuracy for roy: 0.6666666666666666
Precision/PPV for roy: 0.6341463414634146
NPV for roy: 0.8
F1-score for roy: 0.7536231884057972

---------------
Sensitivity for santos: 1.0
Specificity for santos: 0.9130434782608695
Accuracy for santos: 0.9285714285714286
Precision/PPV for santos: 0.7142857142857143
NPV for santos: 1.0
F1-score for santos: 0.8333333333333333

---------------
Sensitivity for setthawong: 1.0
Specificity for setthawong: 0.17391304347826086
Accuracy for setthawong: 0.5681818181818182
Precision/PPV for setthawong: 0.525
NPV for setthawong: 1.0
F1-score for setthawong: 0.6885245901639345

---------------
Sensitivity for sevaux: 0.75
Specificity for sevaux: 1.0
Accuracy for sevaux: 0.9629629629629629
Precision/PPV for sevaux: 1.0
NPV for sevaux: 0.9583333333333334
F1-score for sevaux: 0.8571428571428571

---------------
Sensitivity for singh_glasses: 1.0
Specificity for singh_glasses: 0.30434782608695654
Accuracy for singh_glasses: 0.6
Precision/PPV for singh_glasses: 0.5151515151515151
NPV for singh_glasses: 1.0
F1-score for singh_glasses: 0.6799999999999999

---------------
Sensitivity for singh_pemphigoid: 1.0
Specificity for singh_pemphigoid: 0.30434782608695654
Accuracy for singh_pemphigoid: 0.5897435897435898
Precision/PPV for singh_pemphigoid: 0.5
NPV for singh_pemphigoid: 1.0
F1-score for singh_pemphigoid: 0.6666666666666666

---------------
Sensitivity for sulewski: 0.5555555555555556
Specificity for sulewski: 0.8695652173913043
Accuracy for sulewski: 0.78125
Precision/PPV for sulewski: 0.625
NPV for sulewski: 0.8333333333333334
F1-score for sulewski: 0.5882352941176471

---------------
Sensitivity for sulistyo: N/A
Specificity for sulistyo: 0.08695652173913043
Accuracy for sulistyo: 0.08695652173913043
Precision/PPV for sulistyo: 0.0
NPV for sulistyo: 1.0
F1-score for sulistyo: N/A

---------------
Sensitivity for white: 1.0
Specificity for white: 0.7391304347826086
Accuracy for white: 0.8666666666666667
Precision/PPV for white: 0.7857142857142857
NPV for white: 1.0
F1-score for white: 0.88

---------------
Sensitivity for younis: 1.0
Specificity for younis: 0.4782608695652174
Accuracy for younis: 0.52
Precision/PPV for younis: 0.14285714285714285
NPV for younis: 1.0
F1-score for younis: 0.25

---------------
Sensitivity for zhu: 1.0
Specificity for zhu: 0.13043478260869565
Accuracy for zhu: 0.25925925925925924
Precision/PPV for zhu: 0.16666666666666666
NPV for zhu: 1.0
F1-score for zhu: 0.2857142857142857

---------------
