# Supplementary material for: High-performance automated abstract screening with large language model ensembles
Source: J Am Med Inform Assoc. 2025 Mar 22;32(5):893–904. doi: 10.1093/jamia/ocaf050 (PMC12012331; doi:10.1093/jamia/ocaf050)
Supplement: ocaf050_Supplementary_Data [file ocaf050_supplementary_data.zip › Supplementary Files/Supplementary Material 2/Llama Exploratory Testing/llama_3_heavy_0.1p_0.8f.txt]

llama_3_heavy_0.1p_0.8f Results:
top_p=0.1, temp=0.2, pres=1.15, freq=0.8

Performance Metrics for the Entire DataFrame:
Sensitivity for the entire dataframe: 0.940959409594096
Specificity for the entire dataframe: 0.49619771863117873
Accuracy for the entire dataframe: 0.6474278544542033
Precision (PPV) for the entire dataframe: 0.49038461538461536
NPV for the entire dataframe: 0.9422382671480144
F1-score for the entire dataframe: 0.6447534766118838

True Positives: 255
True Negatives: 261
False Positives: 265
False Negatives: 16
---------------
Sensitivity for bellon: 0.9565217391304348
Specificity for bellon: 0.3181818181818182
Accuracy for bellon: 0.6444444444444445
Precision/PPV for bellon: 0.5945945945945946
NPV for bellon: 0.875
F1-score for bellon: 0.7333333333333334

---------------
Sensitivity for buchan: 1.0
Specificity for buchan: 0.5217391304347826
Accuracy for buchan: 0.5925925925925926
Precision/PPV for buchan: 0.26666666666666666
NPV for buchan: 1.0
F1-score for buchan: 0.4210526315789474

---------------
Sensitivity for clezar: 1.0
Specificity for clezar: 0.2608695652173913
Accuracy for clezar: 0.6851851851851852
Precision/PPV for clezar: 0.6458333333333334
NPV for clezar: 1.0
F1-score for clezar: 0.7848101265822784

---------------
Sensitivity for cutting: 1.0
Specificity for cutting: 0.5652173913043478
Accuracy for cutting: 0.6153846153846154
Precision/PPV for cutting: 0.23076923076923078
NPV for cutting: 1.0
F1-score for cutting: 0.375

---------------
Sensitivity for dopper: 0.75
Specificity for dopper: 0.9130434782608695
Accuracy for dopper: 0.8709677419354839
Precision/PPV for dopper: 0.75
NPV for dopper: 0.9130434782608695
F1-score for dopper: 0.75

---------------
Sensitivity for ghoraba: 0.8
Specificity for ghoraba: 0.36363636363636365
Accuracy for ghoraba: 0.4444444444444444
Precision/PPV for ghoraba: 0.2222222222222222
NPV for ghoraba: 0.8888888888888888
F1-score for ghoraba: 0.3478260869565218

---------------
Sensitivity for hjetland: 0.75
Specificity for hjetland: 0.9565217391304348
Accuracy for hjetland: 0.8857142857142857
Precision/PPV for hjetland: 0.9
NPV for hjetland: 0.88
F1-score for hjetland: 0.8181818181818182

---------------
Sensitivity for karkou: 1.0
Specificity for karkou: 0.34782608695652173
Accuracy for karkou: 0.4230769230769231
Precision/PPV for karkou: 0.16666666666666666
NPV for karkou: 1.0
F1-score for karkou: 0.2857142857142857

---------------
Sensitivity for lin: 1.0
Specificity for lin: 0.17391304347826086
Accuracy for lin: 0.5128205128205128
Precision/PPV for lin: 0.45714285714285713
NPV for lin: 1.0
F1-score for lin: 0.6274509803921569

---------------
Sensitivity for lynch: 1.0
Specificity for lynch: 0.34782608695652173
Accuracy for lynch: 0.5
Precision/PPV for lynch: 0.3181818181818182
NPV for lynch: 1.0
F1-score for lynch: 0.4827586206896552

---------------
Sensitivity for malik: 1.0
Specificity for malik: 0.4782608695652174
Accuracy for malik: 0.7209302325581395
Precision/PPV for malik: 0.625
NPV for malik: 1.0
F1-score for malik: 0.7692307692307693

---------------
Sensitivity for mohamed: 1.0
Specificity for mohamed: 0.6956521739130435
Accuracy for mohamed: 0.7941176470588235
Precision/PPV for mohamed: 0.6111111111111112
NPV for mohamed: 1.0
F1-score for mohamed: 0.7586206896551725

---------------
Sensitivity for roy: 1.0
Specificity for roy: 0.391304347826087
Accuracy for roy: 0.7254901960784313
Precision/PPV for roy: 0.6666666666666666
NPV for roy: 1.0
F1-score for roy: 0.8

---------------
Sensitivity for santos: 1.0
Specificity for santos: 0.9130434782608695
Accuracy for santos: 0.9285714285714286
Precision/PPV for santos: 0.7142857142857143
NPV for santos: 1.0
F1-score for santos: 0.8333333333333333

---------------
Sensitivity for setthawong: 0.9523809523809523
Specificity for setthawong: 0.17391304347826086
Accuracy for setthawong: 0.5454545454545454
Precision/PPV for setthawong: 0.5128205128205128
NPV for setthawong: 0.8
F1-score for setthawong: 0.6666666666666666

---------------
Sensitivity for sevaux: 0.75
Specificity for sevaux: 1.0
Accuracy for sevaux: 0.9629629629629629
Precision/PPV for sevaux: 1.0
NPV for sevaux: 0.9583333333333334
F1-score for sevaux: 0.8571428571428571

---------------
Sensitivity for singh_glasses: 0.8823529411764706
Specificity for singh_glasses: 0.34782608695652173
Accuracy for singh_glasses: 0.575
Precision/PPV for singh_glasses: 0.5
NPV for singh_glasses: 0.8
F1-score for singh_glasses: 0.6382978723404256

---------------
Sensitivity for singh_pemphigoid: 0.9375
Specificity for singh_pemphigoid: 0.30434782608695654
Accuracy for singh_pemphigoid: 0.5641025641025641
Precision/PPV for singh_pemphigoid: 0.4838709677419355
NPV for singh_pemphigoid: 0.875
F1-score for singh_pemphigoid: 0.6382978723404255

---------------
Sensitivity for sulewski: 0.5555555555555556
Specificity for sulewski: 0.9130434782608695
Accuracy for sulewski: 0.8125
Precision/PPV for sulewski: 0.7142857142857143
NPV for sulewski: 0.84
F1-score for sulewski: 0.6250000000000001

---------------
Sensitivity for sulistyo: N/A
Specificity for sulistyo: 0.045454545454545456
Accuracy for sulistyo: 0.045454545454545456
Precision/PPV for sulistyo: 0.0
NPV for sulistyo: 1.0
F1-score for sulistyo: N/A

---------------
Sensitivity for white: 1.0
Specificity for white: 0.7391304347826086
Accuracy for white: 0.8666666666666667
Precision/PPV for white: 0.7857142857142857
NPV for white: 1.0
F1-score for white: 0.88

---------------
Sensitivity for younis: 1.0
Specificity for younis: 0.43478260869565216
Accuracy for younis: 0.48
Precision/PPV for younis: 0.13333333333333333
NPV for younis: 1.0
F1-score for younis: 0.23529411764705882

---------------
Sensitivity for zhu: 1.0
Specificity for zhu: 0.17391304347826086
Accuracy for zhu: 0.2962962962962963
Precision/PPV for zhu: 0.17391304347826086
NPV for zhu: 1.0
F1-score for zhu: 0.29629629629629634

---------------
