# Supplementary material for: High-performance automated abstract screening with large language model ensembles
Source: J Am Med Inform Assoc. 2025 Mar 22;32(5):893–904. doi: 10.1093/jamia/ocaf050 (PMC12012331; doi:10.1093/jamia/ocaf050)
Supplement: ocaf050_Supplementary_Data [file ocaf050_supplementary_data.zip › Supplementary Files/Supplementary Material 2/Llama Exploratory Testing/llama_3_none_0.3p_0.5f.txt]

llama_3_none_0.3p_0.5f Results:
top_p=0.3, temp=0.2, pres=1.15, freq=0.5

Performance Metrics for the Entire DataFrame:
Sensitivity for the entire dataframe: 0.9003690036900369
Specificity for the entire dataframe: 0.6641074856046065
Accuracy for the entire dataframe: 0.7449494949494949
Precision (PPV) for the entire dataframe: 0.5823389021479713
NPV for the entire dataframe: 0.9276139410187667
F1-score for the entire dataframe: 0.7072463768115942

True Positives: 244
True Negatives: 346
False Positives: 175
False Negatives: 27
---------------
Sensitivity for bellon: 1.0
Specificity for bellon: 0.5454545454545454
Accuracy for bellon: 0.7777777777777778
Precision/PPV for bellon: 0.696969696969697
NPV for bellon: 1.0
F1-score for bellon: 0.8214285714285715

---------------
Sensitivity for buchan: 0.75
Specificity for buchan: 0.782608695652174
Accuracy for buchan: 0.7777777777777778
Precision/PPV for buchan: 0.375
NPV for buchan: 0.9473684210526315
F1-score for buchan: 0.5

---------------
Sensitivity for clezar: 0.967741935483871
Specificity for clezar: 0.6086956521739131
Accuracy for clezar: 0.8148148148148148
Precision/PPV for clezar: 0.7692307692307693
NPV for clezar: 0.9333333333333333
F1-score for clezar: 0.8571428571428572

---------------
Sensitivity for cutting: 1.0
Specificity for cutting: 0.9565217391304348
Accuracy for cutting: 0.9615384615384616
Precision/PPV for cutting: 0.75
NPV for cutting: 1.0
F1-score for cutting: 0.8571428571428571

---------------
Sensitivity for dopper: 0.75
Specificity for dopper: 1.0
Accuracy for dopper: 0.9354838709677419
Precision/PPV for dopper: 1.0
NPV for dopper: 0.92
F1-score for dopper: 0.8571428571428571

---------------
Sensitivity for ghoraba: 0.8
Specificity for ghoraba: 0.5
Accuracy for ghoraba: 0.5555555555555556
Precision/PPV for ghoraba: 0.26666666666666666
NPV for ghoraba: 0.9166666666666666
F1-score for ghoraba: 0.4

---------------
Sensitivity for hjetland: 0.5
Specificity for hjetland: 1.0
Accuracy for hjetland: 0.8285714285714286
Precision/PPV for hjetland: 1.0
NPV for hjetland: 0.7931034482758621
F1-score for hjetland: 0.6666666666666666

---------------
Sensitivity for karkou: 1.0
Specificity for karkou: 0.4782608695652174
Accuracy for karkou: 0.5384615384615384
Precision/PPV for karkou: 0.2
NPV for karkou: 1.0
F1-score for karkou: 0.33333333333333337

---------------
Sensitivity for lin: 1.0
Specificity for lin: 0.6086956521739131
Accuracy for lin: 0.7692307692307693
Precision/PPV for lin: 0.64
NPV for lin: 1.0
F1-score for lin: 0.7804878048780487

---------------
Sensitivity for lynch: 0.8571428571428571
Specificity for lynch: 0.6666666666666666
Accuracy for lynch: 0.7142857142857143
Precision/PPV for lynch: 0.46153846153846156
NPV for lynch: 0.9333333333333333
F1-score for lynch: 0.6

---------------
Sensitivity for malik: 1.0
Specificity for malik: 0.7272727272727273
Accuracy for malik: 0.8571428571428571
Precision/PPV for malik: 0.7692307692307693
NPV for malik: 1.0
F1-score for malik: 0.8695652173913044

---------------
Sensitivity for mohamed: 1.0
Specificity for mohamed: 0.782608695652174
Accuracy for mohamed: 0.8529411764705882
Precision/PPV for mohamed: 0.6875
NPV for mohamed: 1.0
F1-score for mohamed: 0.8148148148148148

---------------
Sensitivity for roy: 0.8928571428571429
Specificity for roy: 0.4090909090909091
Accuracy for roy: 0.68
Precision/PPV for roy: 0.6578947368421053
NPV for roy: 0.75
F1-score for roy: 0.7575757575757577

---------------
Sensitivity for santos: 1.0
Specificity for santos: 0.9565217391304348
Accuracy for santos: 0.9642857142857143
Precision/PPV for santos: 0.8333333333333334
NPV for santos: 1.0
F1-score for santos: 0.9090909090909091

---------------
Sensitivity for setthawong: 0.9523809523809523
Specificity for setthawong: 0.30434782608695654
Accuracy for setthawong: 0.6136363636363636
Precision/PPV for setthawong: 0.5555555555555556
NPV for setthawong: 0.875
F1-score for setthawong: 0.7017543859649122

---------------
Sensitivity for sevaux: 0.5
Specificity for sevaux: 1.0
Accuracy for sevaux: 0.9259259259259259
Precision/PPV for sevaux: 1.0
NPV for sevaux: 0.92
F1-score for sevaux: 0.6666666666666666

---------------
Sensitivity for singh_glasses: 0.8235294117647058
Specificity for singh_glasses: 0.8695652173913043
Accuracy for singh_glasses: 0.85
Precision/PPV for singh_glasses: 0.8235294117647058
NPV for singh_glasses: 0.8695652173913043
F1-score for singh_glasses: 0.8235294117647058

---------------
Sensitivity for singh_pemphigoid: 0.9375
Specificity for singh_pemphigoid: 0.4782608695652174
Accuracy for singh_pemphigoid: 0.6666666666666666
Precision/PPV for singh_pemphigoid: 0.5555555555555556
NPV for singh_pemphigoid: 0.9166666666666666
F1-score for singh_pemphigoid: 0.6976744186046512

---------------
Sensitivity for sulewski: 0.5555555555555556
Specificity for sulewski: 0.9130434782608695
Accuracy for sulewski: 0.8125
Precision/PPV for sulewski: 0.7142857142857143
NPV for sulewski: 0.84
F1-score for sulewski: 0.6250000000000001

---------------
Sensitivity for sulistyo: N/A
Specificity for sulistyo: 0.09523809523809523
Accuracy for sulistyo: 0.09523809523809523
Precision/PPV for sulistyo: 0.0
NPV for sulistyo: 1.0
F1-score for sulistyo: N/A

---------------
Sensitivity for white: 0.9545454545454546
Specificity for white: 0.8695652173913043
Accuracy for white: 0.9111111111111111
Precision/PPV for white: 0.875
NPV for white: 0.9523809523809523
F1-score for white: 0.9130434782608695

---------------
Sensitivity for younis: 1.0
Specificity for younis: 0.43478260869565216
Accuracy for younis: 0.48
Precision/PPV for younis: 0.13333333333333333
NPV for younis: 1.0
F1-score for younis: 0.23529411764705882

---------------
Sensitivity for zhu: 1.0
Specificity for zhu: 0.21739130434782608
Accuracy for zhu: 0.3333333333333333
Precision/PPV for zhu: 0.18181818181818182
NPV for zhu: 1.0
F1-score for zhu: 0.3076923076923077

---------------
