# Supplementary material for: High-performance automated abstract screening with large language model ensembles
Source: J Am Med Inform Assoc. 2025 Mar 22;32(5):893–904. doi: 10.1093/jamia/ocaf050 (PMC12012331; doi:10.1093/jamia/ocaf050)
Supplement: ocaf050_Supplementary_Data [file ocaf050_supplementary_data.zip › Supplementary Files/Supplementary Material 2/Llama Exploratory Testing/llama_3_none_0.8freq.txt]

llama_3_none_0.8freq Results:
top_p=0.9, temp=0.2, pres=1.15, freq=0.8

Performance Metrics for the Entire DataFrame:
Sensitivity for the entire dataframe: 0.8634686346863468
Specificity for the entire dataframe: 0.6242884250474383
Accuracy for the entire dataframe: 0.7055137844611529
Precision (PPV) for the entire dataframe: 0.5416666666666666
NPV for the entire dataframe: 0.8989071038251366
F1-score for the entire dataframe: 0.6657183499288762

True Positives: 234
True Negatives: 329
False Positives: 198
False Negatives: 37
---------------
Sensitivity for bellon: 0.8260869565217391
Specificity for bellon: 0.6363636363636364
Accuracy for bellon: 0.7333333333333333
Precision/PPV for bellon: 0.7037037037037037
NPV for bellon: 0.7777777777777778
F1-score for bellon: 0.76

---------------
Sensitivity for buchan: 0.75
Specificity for buchan: 0.7391304347826086
Accuracy for buchan: 0.7407407407407407
Precision/PPV for buchan: 0.3333333333333333
NPV for buchan: 0.9444444444444444
F1-score for buchan: 0.46153846153846156

---------------
Sensitivity for clezar: 1.0
Specificity for clezar: 0.5652173913043478
Accuracy for clezar: 0.8148148148148148
Precision/PPV for clezar: 0.7560975609756098
NPV for clezar: 1.0
F1-score for clezar: 0.8611111111111112

---------------
Sensitivity for cutting: 1.0
Specificity for cutting: 0.8695652173913043
Accuracy for cutting: 0.8846153846153846
Precision/PPV for cutting: 0.5
NPV for cutting: 1.0
F1-score for cutting: 0.6666666666666666

---------------
Sensitivity for dopper: 0.5
Specificity for dopper: 1.0
Accuracy for dopper: 0.8709677419354839
Precision/PPV for dopper: 1.0
NPV for dopper: 0.8518518518518519
F1-score for dopper: 0.6666666666666666

---------------
Sensitivity for ghoraba: 1.0
Specificity for ghoraba: 0.4090909090909091
Accuracy for ghoraba: 0.5185185185185185
Precision/PPV for ghoraba: 0.2777777777777778
NPV for ghoraba: 1.0
F1-score for ghoraba: 0.4347826086956522

---------------
Sensitivity for hjetland: 0.5
Specificity for hjetland: 0.9565217391304348
Accuracy for hjetland: 0.8
Precision/PPV for hjetland: 0.8571428571428571
NPV for hjetland: 0.7857142857142857
F1-score for hjetland: 0.631578947368421

---------------
Sensitivity for karkou: 1.0
Specificity for karkou: 0.5217391304347826
Accuracy for karkou: 0.5769230769230769
Precision/PPV for karkou: 0.21428571428571427
NPV for karkou: 1.0
F1-score for karkou: 0.35294117647058826

---------------
Sensitivity for lin: 1.0
Specificity for lin: 0.5217391304347826
Accuracy for lin: 0.717948717948718
Precision/PPV for lin: 0.5925925925925926
NPV for lin: 1.0
F1-score for lin: 0.7441860465116279

---------------
Sensitivity for lynch: 0.8571428571428571
Specificity for lynch: 0.5217391304347826
Accuracy for lynch: 0.6
Precision/PPV for lynch: 0.35294117647058826
NPV for lynch: 0.9230769230769231
F1-score for lynch: 0.5

---------------
Sensitivity for malik: 1.0
Specificity for malik: 0.6956521739130435
Accuracy for malik: 0.8372093023255814
Precision/PPV for malik: 0.7407407407407407
NPV for malik: 1.0
F1-score for malik: 0.851063829787234

---------------
Sensitivity for mohamed: 1.0
Specificity for mohamed: 0.6956521739130435
Accuracy for mohamed: 0.7941176470588235
Precision/PPV for mohamed: 0.6111111111111112
NPV for mohamed: 1.0
F1-score for mohamed: 0.7586206896551725

---------------
Sensitivity for roy: 0.7857142857142857
Specificity for roy: 0.34782608695652173
Accuracy for roy: 0.5882352941176471
Precision/PPV for roy: 0.5945945945945946
NPV for roy: 0.5714285714285714
F1-score for roy: 0.676923076923077

---------------
Sensitivity for santos: 1.0
Specificity for santos: 0.9565217391304348
Accuracy for santos: 0.9642857142857143
Precision/PPV for santos: 0.8333333333333334
NPV for santos: 1.0
F1-score for santos: 0.9090909090909091

---------------
Sensitivity for setthawong: 0.9047619047619048
Specificity for setthawong: 0.30434782608695654
Accuracy for setthawong: 0.5909090909090909
Precision/PPV for setthawong: 0.5428571428571428
NPV for setthawong: 0.7777777777777778
F1-score for setthawong: 0.6785714285714285

---------------
Sensitivity for sevaux: 0.5
Specificity for sevaux: 1.0
Accuracy for sevaux: 0.9259259259259259
Precision/PPV for sevaux: 1.0
NPV for sevaux: 0.92
F1-score for sevaux: 0.6666666666666666

---------------
Sensitivity for singh_glasses: 0.6470588235294118
Specificity for singh_glasses: 0.7391304347826086
Accuracy for singh_glasses: 0.7
Precision/PPV for singh_glasses: 0.6470588235294118
NPV for singh_glasses: 0.7391304347826086
F1-score for singh_glasses: 0.6470588235294118

---------------
Sensitivity for singh_pemphigoid: 1.0
Specificity for singh_pemphigoid: 0.43478260869565216
Accuracy for singh_pemphigoid: 0.6666666666666666
Precision/PPV for singh_pemphigoid: 0.5517241379310345
NPV for singh_pemphigoid: 1.0
F1-score for singh_pemphigoid: 0.7111111111111111

---------------
Sensitivity for sulewski: 0.5555555555555556
Specificity for sulewski: 0.8260869565217391
Accuracy for sulewski: 0.75
Precision/PPV for sulewski: 0.5555555555555556
NPV for sulewski: 0.8260869565217391
F1-score for sulewski: 0.5555555555555556

---------------
Sensitivity for sulistyo: N/A
Specificity for sulistyo: 0.13043478260869565
Accuracy for sulistyo: 0.13043478260869565
Precision/PPV for sulistyo: 0.0
NPV for sulistyo: 1.0
F1-score for sulistyo: N/A

---------------
Sensitivity for white: 0.9545454545454546
Specificity for white: 0.7391304347826086
Accuracy for white: 0.8444444444444444
Precision/PPV for white: 0.7777777777777778
NPV for white: 0.9444444444444444
F1-score for white: 0.8571428571428572

---------------
Sensitivity for younis: 1.0
Specificity for younis: 0.5652173913043478
Accuracy for younis: 0.6
Precision/PPV for younis: 0.16666666666666666
NPV for younis: 1.0
F1-score for younis: 0.2857142857142857

---------------
Sensitivity for zhu: 1.0
Specificity for zhu: 0.17391304347826086
Accuracy for zhu: 0.2962962962962963
Precision/PPV for zhu: 0.17391304347826086
NPV for zhu: 1.0
F1-score for zhu: 0.29629629629629634

---------------
