# Supplementary material for: High-performance automated abstract screening with large language model ensembles
Source: J Am Med Inform Assoc. 2025 Mar 22;32(5):893–904. doi: 10.1093/jamia/ocaf050 (PMC12012331; doi:10.1093/jamia/ocaf050)
Supplement: ocaf050_Supplementary_Data [file ocaf050_supplementary_data.zip › Supplementary Files/Supplementary Material 2/Llama Exploratory Testing/llama_3_heavy_0.5freq.txt]

llama_3_heavy_0.5freq Results:
top_p=0.9, temp=0.2, pres=1.15, freq=0.5

Performance Metrics for the Entire DataFrame:
Sensitivity for the entire dataframe: 0.9188191881918819
Specificity for the entire dataframe: 0.5208333333333334
Accuracy for the entire dataframe: 0.655819774718398
Precision (PPV) for the entire dataframe: 0.4960159362549801
NPV for the entire dataframe: 0.9259259259259259
F1-score for the entire dataframe: 0.6442432082794308

True Positives: 249
True Negatives: 275
False Positives: 253
False Negatives: 22
---------------
Sensitivity for bellon: 0.8695652173913043
Specificity for bellon: 0.3181818181818182
Accuracy for bellon: 0.6
Precision/PPV for bellon: 0.5714285714285714
NPV for bellon: 0.7
F1-score for bellon: 0.689655172413793

---------------
Sensitivity for buchan: 1.0
Specificity for buchan: 0.6086956521739131
Accuracy for buchan: 0.6666666666666666
Precision/PPV for buchan: 0.3076923076923077
NPV for buchan: 1.0
F1-score for buchan: 0.47058823529411764

---------------
Sensitivity for clezar: 1.0
Specificity for clezar: 0.34782608695652173
Accuracy for clezar: 0.7222222222222222
Precision/PPV for clezar: 0.6739130434782609
NPV for clezar: 1.0
F1-score for clezar: 0.8051948051948052

---------------
Sensitivity for cutting: 1.0
Specificity for cutting: 0.6956521739130435
Accuracy for cutting: 0.7307692307692307
Precision/PPV for cutting: 0.3
NPV for cutting: 1.0
F1-score for cutting: 0.4615384615384615

---------------
Sensitivity for dopper: 0.625
Specificity for dopper: 0.9565217391304348
Accuracy for dopper: 0.8709677419354839
Precision/PPV for dopper: 0.8333333333333334
NPV for dopper: 0.88
F1-score for dopper: 0.7142857142857143

---------------
Sensitivity for ghoraba: 0.8
Specificity for ghoraba: 0.5217391304347826
Accuracy for ghoraba: 0.5714285714285714
Precision/PPV for ghoraba: 0.26666666666666666
NPV for ghoraba: 0.9230769230769231
F1-score for ghoraba: 0.4

---------------
Sensitivity for hjetland: 0.75
Specificity for hjetland: 0.9130434782608695
Accuracy for hjetland: 0.8571428571428571
Precision/PPV for hjetland: 0.8181818181818182
NPV for hjetland: 0.875
F1-score for hjetland: 0.7826086956521738

---------------
Sensitivity for karkou: 1.0
Specificity for karkou: 0.391304347826087
Accuracy for karkou: 0.46153846153846156
Precision/PPV for karkou: 0.17647058823529413
NPV for karkou: 1.0
F1-score for karkou: 0.3

---------------
Sensitivity for lin: 1.0
Specificity for lin: 0.21739130434782608
Accuracy for lin: 0.5384615384615384
Precision/PPV for lin: 0.47058823529411764
NPV for lin: 1.0
F1-score for lin: 0.6399999999999999

---------------
Sensitivity for lynch: 1.0
Specificity for lynch: 0.391304347826087
Accuracy for lynch: 0.5333333333333333
Precision/PPV for lynch: 0.3333333333333333
NPV for lynch: 1.0
F1-score for lynch: 0.5

---------------
Sensitivity for malik: 1.0
Specificity for malik: 0.5652173913043478
Accuracy for malik: 0.7674418604651163
Precision/PPV for malik: 0.6666666666666666
NPV for malik: 1.0
F1-score for malik: 0.8

---------------
Sensitivity for mohamed: 1.0
Specificity for mohamed: 0.6521739130434783
Accuracy for mohamed: 0.7647058823529411
Precision/PPV for mohamed: 0.5789473684210527
NPV for mohamed: 1.0
F1-score for mohamed: 0.7333333333333334

---------------
Sensitivity for roy: 0.8928571428571429
Specificity for roy: 0.43478260869565216
Accuracy for roy: 0.6862745098039216
Precision/PPV for roy: 0.6578947368421053
NPV for roy: 0.7692307692307693
F1-score for roy: 0.7575757575757577

---------------
Sensitivity for santos: 1.0
Specificity for santos: 0.9130434782608695
Accuracy for santos: 0.9285714285714286
Precision/PPV for santos: 0.7142857142857143
NPV for santos: 1.0
F1-score for santos: 0.8333333333333333

---------------
Sensitivity for setthawong: 0.9523809523809523
Specificity for setthawong: 0.13043478260869565
Accuracy for setthawong: 0.5227272727272727
Precision/PPV for setthawong: 0.5
NPV for setthawong: 0.75
F1-score for setthawong: 0.6557377049180327

---------------
Sensitivity for sevaux: 0.75
Specificity for sevaux: 0.9130434782608695
Accuracy for sevaux: 0.8888888888888888
Precision/PPV for sevaux: 0.6
NPV for sevaux: 0.9545454545454546
F1-score for sevaux: 0.6666666666666665

---------------
Sensitivity for singh_glasses: 0.8235294117647058
Specificity for singh_glasses: 0.4782608695652174
Accuracy for singh_glasses: 0.625
Precision/PPV for singh_glasses: 0.5384615384615384
NPV for singh_glasses: 0.7857142857142857
F1-score for singh_glasses: 0.6511627906976744

---------------
Sensitivity for singh_pemphigoid: 1.0
Specificity for singh_pemphigoid: 0.30434782608695654
Accuracy for singh_pemphigoid: 0.5897435897435898
Precision/PPV for singh_pemphigoid: 0.5
NPV for singh_pemphigoid: 1.0
F1-score for singh_pemphigoid: 0.6666666666666666

---------------
Sensitivity for sulewski: 0.5555555555555556
Specificity for sulewski: 0.8260869565217391
Accuracy for sulewski: 0.75
Precision/PPV for sulewski: 0.5555555555555556
NPV for sulewski: 0.8260869565217391
F1-score for sulewski: 0.5555555555555556

---------------
Sensitivity for sulistyo: N/A
Specificity for sulistyo: 0.043478260869565216
Accuracy for sulistyo: 0.043478260869565216
Precision/PPV for sulistyo: 0.0
NPV for sulistyo: 1.0
F1-score for sulistyo: N/A

---------------
Sensitivity for white: 1.0
Specificity for white: 0.6521739130434783
Accuracy for white: 0.8222222222222222
Precision/PPV for white: 0.7333333333333333
NPV for white: 1.0
F1-score for white: 0.846153846153846

---------------
Sensitivity for younis: 1.0
Specificity for younis: 0.391304347826087
Accuracy for younis: 0.44
Precision/PPV for younis: 0.125
NPV for younis: 1.0
F1-score for younis: 0.2222222222222222

---------------
Sensitivity for zhu: 1.0
Specificity for zhu: 0.30434782608695654
Accuracy for zhu: 0.4074074074074074
Precision/PPV for zhu: 0.2
NPV for zhu: 1.0
F1-score for zhu: 0.33333333333333337

---------------
