# Supplementary material for: High-performance automated abstract screening with large language model ensembles
Source: J Am Med Inform Assoc. 2025 Mar 22;32(5):893–904. doi: 10.1093/jamia/ocaf050 (PMC12012331; doi:10.1093/jamia/ocaf050)
Supplement: ocaf050_Supplementary_Data [file ocaf050_supplementary_data.zip › Supplementary Files/Supplementary Material 2/Llama Exploratory Testing/llama_3_heavy_0.8freq.txt]

llama_3_heavy_0.8freq Results:
top_p=0.9, temp=0.2, pres=1.15, freq=0.8

Performance Metrics for the Entire DataFrame:
Sensitivity for the entire dataframe: 0.9298892988929889
Specificity for the entire dataframe: 0.5056818181818182
Accuracy for the entire dataframe: 0.6495619524405507
Precision (PPV) for the entire dataframe: 0.49122807017543857
NPV for the entire dataframe: 0.9335664335664335
F1-score for the entire dataframe: 0.6428571428571428

True Positives: 252
True Negatives: 267
False Positives: 261
False Negatives: 19
---------------
Sensitivity for bellon: 0.9130434782608695
Specificity for bellon: 0.3181818181818182
Accuracy for bellon: 0.6222222222222222
Precision/PPV for bellon: 0.5833333333333334
NPV for bellon: 0.7777777777777778
F1-score for bellon: 0.7118644067796611

---------------
Sensitivity for buchan: 1.0
Specificity for buchan: 0.5652173913043478
Accuracy for buchan: 0.6296296296296297
Precision/PPV for buchan: 0.2857142857142857
NPV for buchan: 1.0
F1-score for buchan: 0.4444444444444445

---------------
Sensitivity for clezar: 0.967741935483871
Specificity for clezar: 0.2608695652173913
Accuracy for clezar: 0.6666666666666666
Precision/PPV for clezar: 0.6382978723404256
NPV for clezar: 0.8571428571428571
F1-score for clezar: 0.7692307692307693

---------------
Sensitivity for cutting: 1.0
Specificity for cutting: 0.6086956521739131
Accuracy for cutting: 0.6538461538461539
Precision/PPV for cutting: 0.25
NPV for cutting: 1.0
F1-score for cutting: 0.4

---------------
Sensitivity for dopper: 0.75
Specificity for dopper: 0.8695652173913043
Accuracy for dopper: 0.8387096774193549
Precision/PPV for dopper: 0.6666666666666666
NPV for dopper: 0.9090909090909091
F1-score for dopper: 0.7058823529411765

---------------
Sensitivity for ghoraba: 0.8
Specificity for ghoraba: 0.5217391304347826
Accuracy for ghoraba: 0.5714285714285714
Precision/PPV for ghoraba: 0.26666666666666666
NPV for ghoraba: 0.9230769230769231
F1-score for ghoraba: 0.4

---------------
Sensitivity for hjetland: 0.75
Specificity for hjetland: 0.9130434782608695
Accuracy for hjetland: 0.8571428571428571
Precision/PPV for hjetland: 0.8181818181818182
NPV for hjetland: 0.875
F1-score for hjetland: 0.7826086956521738

---------------
Sensitivity for karkou: 1.0
Specificity for karkou: 0.30434782608695654
Accuracy for karkou: 0.38461538461538464
Precision/PPV for karkou: 0.15789473684210525
NPV for karkou: 1.0
F1-score for karkou: 0.2727272727272727

---------------
Sensitivity for lin: 1.0
Specificity for lin: 0.391304347826087
Accuracy for lin: 0.6410256410256411
Precision/PPV for lin: 0.5333333333333333
NPV for lin: 1.0
F1-score for lin: 0.6956521739130436

---------------
Sensitivity for lynch: 1.0
Specificity for lynch: 0.391304347826087
Accuracy for lynch: 0.5333333333333333
Precision/PPV for lynch: 0.3333333333333333
NPV for lynch: 1.0
F1-score for lynch: 0.5

---------------
Sensitivity for malik: 1.0
Specificity for malik: 0.6521739130434783
Accuracy for malik: 0.813953488372093
Precision/PPV for malik: 0.7142857142857143
NPV for malik: 1.0
F1-score for malik: 0.8333333333333333

---------------
Sensitivity for mohamed: 1.0
Specificity for mohamed: 0.5652173913043478
Accuracy for mohamed: 0.7058823529411765
Precision/PPV for mohamed: 0.5238095238095238
NPV for mohamed: 1.0
F1-score for mohamed: 0.6875000000000001

---------------
Sensitivity for roy: 0.9285714285714286
Specificity for roy: 0.43478260869565216
Accuracy for roy: 0.7058823529411765
Precision/PPV for roy: 0.6666666666666666
NPV for roy: 0.8333333333333334
F1-score for roy: 0.7761194029850746

---------------
Sensitivity for santos: 1.0
Specificity for santos: 0.782608695652174
Accuracy for santos: 0.8214285714285714
Precision/PPV for santos: 0.5
NPV for santos: 1.0
F1-score for santos: 0.6666666666666666

---------------
Sensitivity for setthawong: 1.0
Specificity for setthawong: 0.21739130434782608
Accuracy for setthawong: 0.5909090909090909
Precision/PPV for setthawong: 0.5384615384615384
NPV for setthawong: 1.0
F1-score for setthawong: 0.7000000000000001

---------------
Sensitivity for sevaux: 0.75
Specificity for sevaux: 1.0
Accuracy for sevaux: 0.9629629629629629
Precision/PPV for sevaux: 1.0
NPV for sevaux: 0.9583333333333334
F1-score for sevaux: 0.8571428571428571

---------------
Sensitivity for singh_glasses: 0.8823529411764706
Specificity for singh_glasses: 0.391304347826087
Accuracy for singh_glasses: 0.6
Precision/PPV for singh_glasses: 0.5172413793103449
NPV for singh_glasses: 0.8181818181818182
F1-score for singh_glasses: 0.6521739130434783

---------------
Sensitivity for singh_pemphigoid: 0.9375
Specificity for singh_pemphigoid: 0.30434782608695654
Accuracy for singh_pemphigoid: 0.5641025641025641
Precision/PPV for singh_pemphigoid: 0.4838709677419355
NPV for singh_pemphigoid: 0.875
F1-score for singh_pemphigoid: 0.6382978723404255

---------------
Sensitivity for sulewski: 0.5555555555555556
Specificity for sulewski: 0.8695652173913043
Accuracy for sulewski: 0.78125
Precision/PPV for sulewski: 0.625
NPV for sulewski: 0.8333333333333334
F1-score for sulewski: 0.5882352941176471

---------------
Sensitivity for sulistyo: N/A
Specificity for sulistyo: 0.043478260869565216
Accuracy for sulistyo: 0.043478260869565216
Precision/PPV for sulistyo: 0.0
NPV for sulistyo: 1.0
F1-score for sulistyo: N/A

---------------
Sensitivity for white: 1.0
Specificity for white: 0.6521739130434783
Accuracy for white: 0.8222222222222222
Precision/PPV for white: 0.7333333333333333
NPV for white: 1.0
F1-score for white: 0.846153846153846

---------------
Sensitivity for younis: 1.0
Specificity for younis: 0.34782608695652173
Accuracy for younis: 0.4
Precision/PPV for younis: 0.11764705882352941
NPV for younis: 1.0
F1-score for younis: 0.21052631578947367

---------------
Sensitivity for zhu: 1.0
Specificity for zhu: 0.21739130434782608
Accuracy for zhu: 0.3333333333333333
Precision/PPV for zhu: 0.18181818181818182
NPV for zhu: 1.0
F1-score for zhu: 0.3076923076923077

---------------
