# Supplementary material for: High-performance automated abstract screening with large language model ensembles
Source: J Am Med Inform Assoc. 2025 Mar 22;32(5):893–904. doi: 10.1093/jamia/ocaf050 (PMC12012331; doi:10.1093/jamia/ocaf050)
Supplement: ocaf050_Supplementary_Data [file ocaf050_supplementary_data.zip › Supplementary Files/Supplementary Material 2/Llama Exploratory Testing/llama_3_none_0.5freq.txt]

llama_3_none_0.5freq Results:
top_p=0.9, temp=0.2, pres=1.15, freq=0.5

Performance Metrics for the Entire DataFrame:
Sensitivity for the entire dataframe: 0.8782287822878229
Specificity for the entire dataframe: 0.6444866920152091
Accuracy for the entire dataframe: 0.7239648682559598
Precision (PPV) for the entire dataframe: 0.56
NPV for the entire dataframe: 0.9112903225806451
F1-score for the entire dataframe: 0.6839080459770115

True Positives: 238
True Negatives: 339
False Positives: 187
False Negatives: 33
---------------
Sensitivity for bellon: 0.9565217391304348
Specificity for bellon: 0.6818181818181818
Accuracy for bellon: 0.8222222222222222
Precision/PPV for bellon: 0.7586206896551724
NPV for bellon: 0.9375
F1-score for bellon: 0.8461538461538461

---------------
Sensitivity for buchan: 0.75
Specificity for buchan: 0.6521739130434783
Accuracy for buchan: 0.6666666666666666
Precision/PPV for buchan: 0.2727272727272727
NPV for buchan: 0.9375
F1-score for buchan: 0.39999999999999997

---------------
Sensitivity for clezar: 0.967741935483871
Specificity for clezar: 0.5652173913043478
Accuracy for clezar: 0.7962962962962963
Precision/PPV for clezar: 0.75
NPV for clezar: 0.9285714285714286
F1-score for clezar: 0.8450704225352113

---------------
Sensitivity for cutting: 1.0
Specificity for cutting: 0.9565217391304348
Accuracy for cutting: 0.9615384615384616
Precision/PPV for cutting: 0.75
NPV for cutting: 1.0
F1-score for cutting: 0.8571428571428571

---------------
Sensitivity for dopper: 0.5
Specificity for dopper: 0.9565217391304348
Accuracy for dopper: 0.8387096774193549
Precision/PPV for dopper: 0.8
NPV for dopper: 0.8461538461538461
F1-score for dopper: 0.6153846153846154

---------------
Sensitivity for ghoraba: 1.0
Specificity for ghoraba: 0.5
Accuracy for ghoraba: 0.5925925925925926
Precision/PPV for ghoraba: 0.3125
NPV for ghoraba: 1.0
F1-score for ghoraba: 0.47619047619047616

---------------
Sensitivity for hjetland: 0.6666666666666666
Specificity for hjetland: 1.0
Accuracy for hjetland: 0.8857142857142857
Precision/PPV for hjetland: 1.0
NPV for hjetland: 0.8518518518518519
F1-score for hjetland: 0.8

---------------
Sensitivity for karkou: 1.0
Specificity for karkou: 0.5217391304347826
Accuracy for karkou: 0.5769230769230769
Precision/PPV for karkou: 0.21428571428571427
NPV for karkou: 1.0
F1-score for karkou: 0.35294117647058826

---------------
Sensitivity for lin: 1.0
Specificity for lin: 0.6086956521739131
Accuracy for lin: 0.7692307692307693
Precision/PPV for lin: 0.64
NPV for lin: 1.0
F1-score for lin: 0.7804878048780487

---------------
Sensitivity for lynch: 0.8571428571428571
Specificity for lynch: 0.5217391304347826
Accuracy for lynch: 0.6
Precision/PPV for lynch: 0.35294117647058826
NPV for lynch: 0.9230769230769231
F1-score for lynch: 0.5

---------------
Sensitivity for malik: 1.0
Specificity for malik: 0.782608695652174
Accuracy for malik: 0.8837209302325582
Precision/PPV for malik: 0.8
NPV for malik: 1.0
F1-score for malik: 0.888888888888889

---------------
Sensitivity for mohamed: 0.9090909090909091
Specificity for mohamed: 0.7391304347826086
Accuracy for mohamed: 0.7941176470588235
Precision/PPV for mohamed: 0.625
NPV for mohamed: 0.9444444444444444
F1-score for mohamed: 0.7407407407407406

---------------
Sensitivity for roy: 0.75
Specificity for roy: 0.30434782608695654
Accuracy for roy: 0.5490196078431373
Precision/PPV for roy: 0.5675675675675675
NPV for roy: 0.5
F1-score for roy: 0.6461538461538462

---------------
Sensitivity for santos: 1.0
Specificity for santos: 0.9130434782608695
Accuracy for santos: 0.9285714285714286
Precision/PPV for santos: 0.7142857142857143
NPV for santos: 1.0
F1-score for santos: 0.8333333333333333

---------------
Sensitivity for setthawong: 0.9047619047619048
Specificity for setthawong: 0.30434782608695654
Accuracy for setthawong: 0.5909090909090909
Precision/PPV for setthawong: 0.5428571428571428
NPV for setthawong: 0.7777777777777778
F1-score for setthawong: 0.6785714285714285

---------------
Sensitivity for sevaux: 0.5
Specificity for sevaux: 1.0
Accuracy for sevaux: 0.9259259259259259
Precision/PPV for sevaux: 1.0
NPV for sevaux: 0.92
F1-score for sevaux: 0.6666666666666666

---------------
Sensitivity for singh_glasses: 0.8235294117647058
Specificity for singh_glasses: 0.8695652173913043
Accuracy for singh_glasses: 0.85
Precision/PPV for singh_glasses: 0.8235294117647058
NPV for singh_glasses: 0.8695652173913043
F1-score for singh_glasses: 0.8235294117647058

---------------
Sensitivity for singh_pemphigoid: 0.9375
Specificity for singh_pemphigoid: 0.5217391304347826
Accuracy for singh_pemphigoid: 0.6923076923076923
Precision/PPV for singh_pemphigoid: 0.5769230769230769
NPV for singh_pemphigoid: 0.9230769230769231
F1-score for singh_pemphigoid: 0.7142857142857143

---------------
Sensitivity for sulewski: 0.5555555555555556
Specificity for sulewski: 0.8695652173913043
Accuracy for sulewski: 0.78125
Precision/PPV for sulewski: 0.625
NPV for sulewski: 0.8333333333333334
F1-score for sulewski: 0.5882352941176471

---------------
Sensitivity for sulistyo: N/A
Specificity for sulistyo: 0.045454545454545456
Accuracy for sulistyo: 0.045454545454545456
Precision/PPV for sulistyo: 0.0
NPV for sulistyo: 1.0
F1-score for sulistyo: N/A

---------------
Sensitivity for white: 0.9545454545454546
Specificity for white: 0.782608695652174
Accuracy for white: 0.8666666666666667
Precision/PPV for white: 0.8076923076923077
NPV for white: 0.9473684210526315
F1-score for white: 0.875

---------------
Sensitivity for younis: 1.0
Specificity for younis: 0.4782608695652174
Accuracy for younis: 0.52
Precision/PPV for younis: 0.14285714285714285
NPV for younis: 1.0
F1-score for younis: 0.25

---------------
Sensitivity for zhu: 1.0
Specificity for zhu: 0.21739130434782608
Accuracy for zhu: 0.3333333333333333
Precision/PPV for zhu: 0.18181818181818182
NPV for zhu: 1.0
F1-score for zhu: 0.3076923076923077

---------------
