# Supplementary material for: High-performance automated abstract screening with large language model ensembles
Source: J Am Med Inform Assoc. 2025 Mar 22;32(5):893–904. doi: 10.1093/jamia/ocaf050 (PMC12012331; doi:10.1093/jamia/ocaf050)
Supplement: ocaf050_Supplementary_Data [file ocaf050_supplementary_data.zip › Supplementary Files/Supplementary Material 2/Llama Exploratory Testing/llama_3_none.txt]

llama_3_none Results:
top_p=0.9, temp=0.2, pres=1.15, freq=0.2

Performance Metrics for the Entire DataFrame:
Sensitivity for the entire dataframe: 0.8708487084870848
Specificity for the entire dataframe: 0.6986564299424184
Accuracy for the entire dataframe: 0.7575757575757576
Precision (PPV) for the entire dataframe: 0.6005089058524173
NPV for the entire dataframe: 0.9122807017543859
F1-score for the entire dataframe: 0.7108433734939759

True Positives: 236
True Negatives: 364
False Positives: 157
False Negatives: 35
---------------
Sensitivity for bellon: 1.0
Specificity for bellon: 0.5
Accuracy for bellon: 0.7555555555555555
Precision/PPV for bellon: 0.6764705882352942
NPV for bellon: 1.0
F1-score for bellon: 0.8070175438596492

---------------
Sensitivity for buchan: 0.75
Specificity for buchan: 0.782608695652174
Accuracy for buchan: 0.7777777777777778
Precision/PPV for buchan: 0.375
NPV for buchan: 0.9473684210526315
F1-score for buchan: 0.5

---------------
Sensitivity for clezar: 1.0
Specificity for clezar: 0.6521739130434783
Accuracy for clezar: 0.8518518518518519
Precision/PPV for clezar: 0.7948717948717948
NPV for clezar: 1.0
F1-score for clezar: 0.8857142857142858

---------------
Sensitivity for cutting: 1.0
Specificity for cutting: 1.0
Accuracy for cutting: 1.0
Precision/PPV for cutting: 1.0
NPV for cutting: 1.0
F1-score for cutting: 1.0

---------------
Sensitivity for dopper: 0.625
Specificity for dopper: 0.9565217391304348
Accuracy for dopper: 0.8709677419354839
Precision/PPV for dopper: 0.8333333333333334
NPV for dopper: 0.88
F1-score for dopper: 0.7142857142857143

---------------
Sensitivity for ghoraba: 0.8
Specificity for ghoraba: 0.5454545454545454
Accuracy for ghoraba: 0.5925925925925926
Precision/PPV for ghoraba: 0.2857142857142857
NPV for ghoraba: 0.9230769230769231
F1-score for ghoraba: 0.4210526315789473

---------------
Sensitivity for hjetland: 0.5
Specificity for hjetland: 1.0
Accuracy for hjetland: 0.8285714285714286
Precision/PPV for hjetland: 1.0
NPV for hjetland: 0.7931034482758621
F1-score for hjetland: 0.6666666666666666

---------------
Sensitivity for karkou: 1.0
Specificity for karkou: 0.5217391304347826
Accuracy for karkou: 0.5769230769230769
Precision/PPV for karkou: 0.21428571428571427
NPV for karkou: 1.0
F1-score for karkou: 0.35294117647058826

---------------
Sensitivity for lin: 1.0
Specificity for lin: 0.6086956521739131
Accuracy for lin: 0.7692307692307693
Precision/PPV for lin: 0.64
NPV for lin: 1.0
F1-score for lin: 0.7804878048780487

---------------
Sensitivity for lynch: 0.8571428571428571
Specificity for lynch: 0.6363636363636364
Accuracy for lynch: 0.6896551724137931
Precision/PPV for lynch: 0.42857142857142855
NPV for lynch: 0.9333333333333333
F1-score for lynch: 0.5714285714285714

---------------
Sensitivity for malik: 1.0
Specificity for malik: 0.6818181818181818
Accuracy for malik: 0.8333333333333334
Precision/PPV for malik: 0.7407407407407407
NPV for malik: 1.0
F1-score for malik: 0.851063829787234

---------------
Sensitivity for mohamed: 1.0
Specificity for mohamed: 0.782608695652174
Accuracy for mohamed: 0.8529411764705882
Precision/PPV for mohamed: 0.6875
NPV for mohamed: 1.0
F1-score for mohamed: 0.8148148148148148

---------------
Sensitivity for roy: 0.6428571428571429
Specificity for roy: 0.7727272727272727
Accuracy for roy: 0.7
Precision/PPV for roy: 0.782608695652174
NPV for roy: 0.6296296296296297
F1-score for roy: 0.7058823529411765

---------------
Sensitivity for santos: 1.0
Specificity for santos: 0.8695652173913043
Accuracy for santos: 0.8928571428571429
Precision/PPV for santos: 0.625
NPV for santos: 1.0
F1-score for santos: 0.7692307692307693

---------------
Sensitivity for setthawong: 0.9523809523809523
Specificity for setthawong: 0.5217391304347826
Accuracy for setthawong: 0.7272727272727273
Precision/PPV for setthawong: 0.6451612903225806
NPV for setthawong: 0.9230769230769231
F1-score for setthawong: 0.7692307692307692

---------------
Sensitivity for sevaux: 0.5
Specificity for sevaux: 1.0
Accuracy for sevaux: 0.9259259259259259
Precision/PPV for sevaux: 1.0
NPV for sevaux: 0.92
F1-score for sevaux: 0.6666666666666666

---------------
Sensitivity for singh_glasses: 0.7647058823529411
Specificity for singh_glasses: 0.8260869565217391
Accuracy for singh_glasses: 0.8
Precision/PPV for singh_glasses: 0.7647058823529411
NPV for singh_glasses: 0.8260869565217391
F1-score for singh_glasses: 0.7647058823529412

---------------
Sensitivity for singh_pemphigoid: 0.9375
Specificity for singh_pemphigoid: 0.5652173913043478
Accuracy for singh_pemphigoid: 0.717948717948718
Precision/PPV for singh_pemphigoid: 0.6
NPV for singh_pemphigoid: 0.9285714285714286
F1-score for singh_pemphigoid: 0.7317073170731707

---------------
Sensitivity for sulewski: 0.5555555555555556
Specificity for sulewski: 0.9565217391304348
Accuracy for sulewski: 0.84375
Precision/PPV for sulewski: 0.8333333333333334
NPV for sulewski: 0.8461538461538461
F1-score for sulewski: 0.6666666666666667

---------------
Sensitivity for sulistyo: N/A
Specificity for sulistyo: 0.1
Accuracy for sulistyo: 0.1
Precision/PPV for sulistyo: 0.0
NPV for sulistyo: 1.0
F1-score for sulistyo: N/A

---------------
Sensitivity for white: 0.9545454545454546
Specificity for white: 0.8260869565217391
Accuracy for white: 0.8888888888888888
Precision/PPV for white: 0.84
NPV for white: 0.95
F1-score for white: 0.8936170212765958

---------------
Sensitivity for younis: 1.0
Specificity for younis: 0.4782608695652174
Accuracy for younis: 0.52
Precision/PPV for younis: 0.14285714285714285
NPV for younis: 1.0
F1-score for younis: 0.25

---------------
Sensitivity for zhu: 1.0
Specificity for zhu: 0.391304347826087
Accuracy for zhu: 0.48148148148148145
Precision/PPV for zhu: 0.2222222222222222
NPV for zhu: 1.0
F1-score for zhu: 0.3636363636363636

---------------
