# Supplementary material for: High-performance automated abstract screening with large language model ensembles
Source: J Am Med Inform Assoc. 2025 Mar 22;32(5):893–904. doi: 10.1093/jamia/ocaf050 (PMC12012331; doi:10.1093/jamia/ocaf050)
Supplement: ocaf050_Supplementary_Data [file ocaf050_supplementary_data.zip › Supplementary Files/Supplementary Material 2/Development dataset runs/GPT3 Sample Final/GPT3_extreme_3_stats.xlsx]

## Sheet: Sheet1
model	prompt	repeat no.	review	sens	spec	accu	ppv	npv	f1	tp	tn	fp	fn	invalid decisions	true sens	true spec	true accu	true ppv	true npv	true f1
GPT3	extreme	3	all	0.99631	0.128544	0.4225	0.369357	0.985507	0.538922	270	68	461	1	0	0.99631	0.128544	0.4225	0.369357	0.985507	0.538922
GPT3	extreme	3	bellon	1	0.347826	0.673913	0.605263	1	0.754098	23	8	15	0	0	1	0.347826	0.673913	0.605263	1	0.754098
GPT3	extreme	3	buchan	1	0.130435	0.259259	0.166667	1	0.285714	4	3	20	0	0	1	0.130435	0.259259	0.166667	1	0.285714
GPT3	extreme	3	clezar	1	0.173913	0.648148	0.62	1	0.765432	31	4	19	0	0	1	0.173913	0.648148	0.62	1	0.765432
GPT3	extreme	3	cutting	1	0	0.115385	0.115385	0	0.206897	3	0	23	0	0	1	0	0.115385	0.115385	0	0.206897
GPT3	extreme	3	dopper	1	0.130435	0.354839	0.285714	1	0.444444	8	3	20	0	0	1	0.130435	0.354839	0.285714	1	0.444444
GPT3	extreme	3	ghoraba	1	0.130435	0.285714	0.2	1	0.333333	5	3	20	0	0	1	0.130435	0.285714	0.2	1	0.333333
GPT3	extreme	3	hjetland	1	0.0869565	0.4	0.363636	1	0.533333	12	2	21	0	0	1	0.0869565	0.4	0.363636	1	0.533333
GPT3	extreme	3	karkou	1	0.0434783	0.153846	0.12	1	0.214286	3	1	22	0	0	1	0.0434783	0.153846	0.12	1	0.214286
GPT3	extreme	3	lin	0.9375	0.347826	0.589744	0.5	0.888889	0.652174	15	8	15	1	0	0.9375	0.347826	0.589744	0.5	0.888889	0.652174
GPT3	extreme	3	lynch	1	0	0.233333	0.233333	0	0.378378	7	0	23	0	0	1	0	0.233333	0.233333	0	0.378378
GPT3	extreme	3	malik	1	0.0434783	0.488372	0.47619	1	0.645161	20	1	22	0	0	1	0.0434783	0.488372	0.47619	1	0.645161
GPT3	extreme	3	mohamed	1	0.0869565	0.382353	0.34375	1	0.511628	11	2	21	0	0	1	0.0869565	0.382353	0.34375	1	0.511628
GPT3	extreme	3	roy	1	0.130435	0.607843	0.583333	1	0.736842	28	3	20	0	0	1	0.130435	0.607843	0.583333	1	0.736842
GPT3	extreme	3	santos	1	0.0434783	0.214286	0.185185	1	0.3125	5	1	22	0	0	1	0.0434783	0.214286	0.185185	1	0.3125
GPT3	extreme	3	setthawong	1	0	0.477273	0.477273	0	0.646154	21	0	23	0	0	1	0	0.477273	0.477273	0	0.646154
GPT3	extreme	3	sevaux	1	0.391304	0.481481	0.222222	1	0.363636	4	9	14	0	0	1	0.391304	0.481481	0.222222	1	0.363636
GPT3	extreme	3	singh_glasses	1	0.0869565	0.475	0.447368	1	0.618182	17	2	21	0	0	1	0.0869565	0.475	0.447368	1	0.618182
GPT3	extreme	3	singh_pemphigoid	1	0.0434783	0.435897	0.421053	1	0.592593	16	1	22	0	0	1	0.0434783	0.435897	0.421053	1	0.592593
GPT3	extreme	3	sulewski	1	0.347826	0.53125	0.375	1	0.545455	9	8	15	0	0	1	0.347826	0.53125	0.375	1	0.545455
GPT3	extreme	3	sulistyo	0	0.173913	0.173913	0	1	0	0	4	19	0	0	0	0.173913	0.173913	0	1	0
GPT3	extreme	3	white	1	0.217391	0.6	0.55	1	0.709677	22	5	18	0	0	1	0.217391	0.6	0.55	1	0.709677
GPT3	extreme	3	younis	1	0	0.08	0.08	0	0.148148	2	0	23	0	0	1	0	0.08	0.08	0	0.148148
GPT3	extreme	3	zhu	1	0	0.148148	0.148148	0	0.258065	4	0	23	0	0	1	0	0.148148	0.148148	0	0.258065
