# Supplementary material for: High-performance automated abstract screening with large language model ensembles
Source: J Am Med Inform Assoc. 2025 Mar 22;32(5):893–904. doi: 10.1093/jamia/ocaf050 (PMC12012331; doi:10.1093/jamia/ocaf050)
Supplement: ocaf050_Supplementary_Data [file ocaf050_supplementary_data.zip › Supplementary Files/Supplementary Material 2/Development dataset runs/GPT3 Sample Final/GPT3_moderate_2_stats.xlsx]

## Sheet: Sheet1
model	prompt	repeat no.	review	sens	spec	accu	ppv	npv	f1	tp	tn	fp	fn	invalid decisions	true sens	true spec	true accu	true ppv	true npv	true f1
GPT3	moderate	2	all	0.98893	0.52741	0.68375	0.517375	0.989362	0.679341	268	279	250	3	0	0.98893	0.52741	0.68375	0.517375	0.989362	0.679341
GPT3	moderate	2	bellon	1	0.73913	0.869565	0.793103	1	0.884615	23	17	6	0	0	1	0.73913	0.869565	0.793103	1	0.884615
GPT3	moderate	2	buchan	1	0.695652	0.740741	0.363636	1	0.533333	4	16	7	0	0	1	0.695652	0.740741	0.363636	1	0.533333
GPT3	moderate	2	clezar	1	0.652174	0.851852	0.794872	1	0.885714	31	15	8	0	0	1	0.652174	0.851852	0.794872	1	0.885714
GPT3	moderate	2	cutting	1	0.304348	0.384615	0.157895	1	0.272727	3	7	16	0	0	1	0.304348	0.384615	0.157895	1	0.272727
GPT3	moderate	2	dopper	1	0.695652	0.774194	0.533333	1	0.695652	8	16	7	0	0	1	0.695652	0.774194	0.533333	1	0.695652
GPT3	moderate	2	ghoraba	0.8	0.391304	0.464286	0.222222	0.9	0.347826	4	9	14	1	0	0.8	0.391304	0.464286	0.222222	0.9	0.347826
GPT3	moderate	2	hjetland	1	0.565217	0.714286	0.545455	1	0.705882	12	13	10	0	0	1	0.565217	0.714286	0.545455	1	0.705882
GPT3	moderate	2	karkou	1	0.391304	0.461538	0.176471	1	0.3	3	9	14	0	0	1	0.391304	0.461538	0.176471	1	0.3
GPT3	moderate	2	lin	0.9375	0.73913	0.820513	0.714286	0.944444	0.810811	15	17	6	1	0	0.9375	0.73913	0.820513	0.714286	0.944444	0.810811
GPT3	moderate	2	lynch	1	0.347826	0.5	0.318182	1	0.482759	7	8	15	0	0	1	0.347826	0.5	0.318182	1	0.482759
GPT3	moderate	2	malik	1	0.782609	0.883721	0.8	1	0.888889	20	18	5	0	0	1	0.782609	0.883721	0.8	1	0.888889
GPT3	moderate	2	mohamed	1	0.434783	0.617647	0.458333	1	0.628571	11	10	13	0	0	1	0.434783	0.617647	0.458333	1	0.628571
GPT3	moderate	2	roy	1	0.391304	0.72549	0.666667	1	0.8	28	9	14	0	0	1	0.391304	0.72549	0.666667	1	0.8
GPT3	moderate	2	santos	1	0.73913	0.785714	0.454545	1	0.625	5	17	6	0	0	1	0.73913	0.785714	0.454545	1	0.625
GPT3	moderate	2	setthawong	1	0.173913	0.568182	0.525	1	0.688525	21	4	19	0	0	1	0.173913	0.568182	0.525	1	0.688525
GPT3	moderate	2	sevaux	1	0.956522	0.962963	0.8	1	0.888889	4	22	1	0	0	1	0.956522	0.962963	0.8	1	0.888889
GPT3	moderate	2	singh_glasses	1	0.347826	0.625	0.53125	1	0.693878	17	8	15	0	0	1	0.347826	0.625	0.53125	1	0.693878
GPT3	moderate	2	singh_pemphigoid	1	0.304348	0.589744	0.5	1	0.666667	16	7	16	0	0	1	0.304348	0.589744	0.5	1	0.666667
GPT3	moderate	2	sulewski	0.888889	0.869565	0.875	0.727273	0.952381	0.8	8	20	3	1	0	0.888889	0.869565	0.875	0.727273	0.952381	0.8
GPT3	moderate	2	sulistyo	0	0.434783	0.434783	0	1	0	0	10	13	0	0	0	0.434783	0.434783	0	1	0
GPT3	moderate	2	white	1	0.608696	0.8	0.709677	1	0.830189	22	14	9	0	0	1	0.608696	0.8	0.709677	1	0.830189
GPT3	moderate	2	younis	1	0.478261	0.52	0.142857	1	0.25	2	11	12	0	0	1	0.478261	0.52	0.142857	1	0.25
GPT3	moderate	2	zhu	1	0.0869565	0.222222	0.16	1	0.275862	4	2	21	0	0	1	0.0869565	0.222222	0.16	1	0.275862
