# Supplementary material for: High-performance automated abstract screening with large language model ensembles
Source: J Am Med Inform Assoc. 2025 Mar 22;32(5):893–904. doi: 10.1093/jamia/ocaf050 (PMC12012331; doi:10.1093/jamia/ocaf050)
Supplement: ocaf050_Supplementary_Data [file ocaf050_supplementary_data.zip › Supplementary Files/Supplementary Material 2/Development dataset runs/GPT3 Sample Final/GPT3_heavy_1_stats.xlsx]

## Sheet: Sheet1
model	prompt	repeat no.	review	sens	spec	accu	ppv	npv	f1	tp	tn	fp	fn	invalid decisions	true sens	true spec	true accu	true ppv	true npv	true f1
GPT3	heavy	1	all	1	0.393195	0.59875	0.45777	1	0.628042	271	208	321	0	0	1	0.393195	0.59875	0.45777	1	0.628042
GPT3	heavy	1	bellon	1	0.695652	0.847826	0.766667	1	0.867925	23	16	7	0	0	1	0.695652	0.847826	0.766667	1	0.867925
GPT3	heavy	1	buchan	1	0.608696	0.666667	0.307692	1	0.470588	4	14	9	0	0	1	0.608696	0.666667	0.307692	1	0.470588
GPT3	heavy	1	clezar	1	0.391304	0.740741	0.688889	1	0.815789	31	9	14	0	0	1	0.391304	0.740741	0.688889	1	0.815789
GPT3	heavy	1	cutting	1	0.130435	0.230769	0.130435	1	0.230769	3	3	20	0	0	1	0.130435	0.230769	0.130435	1	0.230769
GPT3	heavy	1	dopper	1	0.565217	0.677419	0.444444	1	0.615385	8	13	10	0	0	1	0.565217	0.677419	0.444444	1	0.615385
GPT3	heavy	1	ghoraba	1	0.173913	0.321429	0.208333	1	0.344828	5	4	19	0	0	1	0.173913	0.321429	0.208333	1	0.344828
GPT3	heavy	1	hjetland	1	0.521739	0.685714	0.521739	1	0.685714	12	12	11	0	0	1	0.521739	0.685714	0.521739	1	0.685714
GPT3	heavy	1	karkou	1	0.304348	0.384615	0.157895	1	0.272727	3	7	16	0	0	1	0.304348	0.384615	0.157895	1	0.272727
GPT3	heavy	1	lin	1	0.695652	0.820513	0.695652	1	0.820513	16	16	7	0	0	1	0.695652	0.820513	0.695652	1	0.820513
GPT3	heavy	1	lynch	1	0.173913	0.366667	0.269231	1	0.424242	7	4	19	0	0	1	0.173913	0.366667	0.269231	1	0.424242
GPT3	heavy	1	malik	1	0.608696	0.790698	0.689655	1	0.816327	20	14	9	0	0	1	0.608696	0.790698	0.689655	1	0.816327
GPT3	heavy	1	mohamed	1	0.347826	0.558824	0.423077	1	0.594595	11	8	15	0	0	1	0.347826	0.558824	0.423077	1	0.594595
GPT3	heavy	1	roy	1	0.26087	0.666667	0.622222	1	0.767123	28	6	17	0	0	1	0.26087	0.666667	0.622222	1	0.767123
GPT3	heavy	1	santos	1	0.565217	0.642857	0.333333	1	0.5	5	13	10	0	0	1	0.565217	0.642857	0.333333	1	0.5
GPT3	heavy	1	setthawong	1	0.0434783	0.5	0.488372	1	0.65625	21	1	22	0	0	1	0.0434783	0.5	0.488372	1	0.65625
GPT3	heavy	1	sevaux	1	0.73913	0.777778	0.4	1	0.571429	4	17	6	0	0	1	0.73913	0.777778	0.4	1	0.571429
GPT3	heavy	1	singh_glasses	1	0.0869565	0.475	0.447368	1	0.618182	17	2	21	0	0	1	0.0869565	0.475	0.447368	1	0.618182
GPT3	heavy	1	singh_pemphigoid	1	0.26087	0.564103	0.484848	1	0.653061	16	6	17	0	0	1	0.26087	0.564103	0.484848	1	0.653061
GPT3	heavy	1	sulewski	1	0.826087	0.875	0.692308	1	0.818182	9	19	4	0	0	1	0.826087	0.875	0.692308	1	0.818182
GPT3	heavy	1	sulistyo	0	0.347826	0.347826	0	1	0	0	8	15	0	0	0	0.347826	0.347826	0	1	0
GPT3	heavy	1	white	1	0.434783	0.711111	0.628571	1	0.77193	22	10	13	0	0	1	0.434783	0.711111	0.628571	1	0.77193
GPT3	heavy	1	younis	1	0.26087	0.32	0.105263	1	0.190476	2	6	17	0	0	1	0.26087	0.32	0.105263	1	0.190476
GPT3	heavy	1	zhu	1	0	0.148148	0.148148	0	0.258065	4	0	23	0	0	1	0	0.148148	0.148148	0	0.258065
