# Supplementary material for: High-performance automated abstract screening with large language model ensembles
Source: J Am Med Inform Assoc. 2025 Mar 22;32(5):893–904. doi: 10.1093/jamia/ocaf050 (PMC12012331; doi:10.1093/jamia/ocaf050)
Supplement: ocaf050_Supplementary_Data [file ocaf050_supplementary_data.zip › Supplementary Files/Supplementary Material 2/Development dataset runs/GPT3 Sample Final/GPT3_title_2_stats.xlsx]

## Sheet: Sheet1
model	prompt	repeat no.	review	sens	spec	accu	ppv	npv	f1	tp	tn	fp	fn	invalid decisions	true sens	true spec	true accu	true ppv	true npv	true f1
GPT3	title	2	all	0.9631	0.516068	0.6675	0.504836	0.964664	0.662437	261	273	256	10	0	0.9631	0.516068	0.6675	0.504836	0.964664	0.662437
GPT3	title	2	bellon	0.913043	0.782609	0.847826	0.807692	0.9	0.857143	21	18	5	2	0	0.913043	0.782609	0.847826	0.807692	0.9	0.857143
GPT3	title	2	buchan	1	0.652174	0.703704	0.333333	1	0.5	4	15	8	0	0	1	0.652174	0.703704	0.333333	1	0.5
GPT3	title	2	clezar	1	0.173913	0.648148	0.62	1	0.765432	31	4	19	0	0	1	0.173913	0.648148	0.62	1	0.765432
GPT3	title	2	cutting	1	0.565217	0.615385	0.230769	1	0.375	3	13	10	0	0	1	0.565217	0.615385	0.230769	1	0.375
GPT3	title	2	dopper	1	0.782609	0.83871	0.615385	1	0.761905	8	18	5	0	0	1	0.782609	0.83871	0.615385	1	0.761905
GPT3	title	2	ghoraba	0.8	0.478261	0.535714	0.25	0.916667	0.380952	4	11	12	1	0	0.8	0.478261	0.535714	0.25	0.916667	0.380952
GPT3	title	2	hjetland	1	0.521739	0.685714	0.521739	1	0.685714	12	12	11	0	0	1	0.521739	0.685714	0.521739	1	0.685714
GPT3	title	2	karkou	1	0.478261	0.538462	0.2	1	0.333333	3	11	12	0	0	1	0.478261	0.538462	0.2	1	0.333333
GPT3	title	2	lin	0.9375	0.782609	0.846154	0.75	0.947368	0.833333	15	18	5	1	0	0.9375	0.782609	0.846154	0.75	0.947368	0.833333
GPT3	title	2	lynch	1	0.26087	0.433333	0.291667	1	0.451613	7	6	17	0	0	1	0.26087	0.433333	0.291667	1	0.451613
GPT3	title	2	malik	1	0.652174	0.813953	0.714286	1	0.833333	20	15	8	0	0	1	0.652174	0.813953	0.714286	1	0.833333
GPT3	title	2	mohamed	1	0.521739	0.676471	0.5	1	0.666667	11	12	11	0	0	1	0.521739	0.676471	0.5	1	0.666667
GPT3	title	2	roy	0.857143	0.478261	0.686275	0.666667	0.733333	0.75	24	11	12	4	0	0.857143	0.478261	0.686275	0.666667	0.733333	0.75
GPT3	title	2	santos	1	0.913043	0.928571	0.714286	1	0.833333	5	21	2	0	0	1	0.913043	0.928571	0.714286	1	0.833333
GPT3	title	2	setthawong	1	0.173913	0.568182	0.525	1	0.688525	21	4	19	0	0	1	0.173913	0.568182	0.525	1	0.688525
GPT3	title	2	sevaux	0.75	1	0.962963	1	0.958333	0.857143	3	23	0	1	0	0.75	1	0.962963	1	0.958333	0.857143
GPT3	title	2	singh_glasses	1	0.26087	0.575	0.5	1	0.666667	17	6	17	0	0	1	0.26087	0.575	0.5	1	0.666667
GPT3	title	2	singh_pemphigoid	0.9375	0.347826	0.589744	0.5	0.888889	0.652174	15	8	15	1	0	0.9375	0.347826	0.589744	0.5	0.888889	0.652174
GPT3	title	2	sulewski	1	0.608696	0.71875	0.5	1	0.666667	9	14	9	0	0	1	0.608696	0.71875	0.5	1	0.666667
GPT3	title	2	sulistyo	0	0.217391	0.217391	0	1	0	0	5	18	0	0	0	0.217391	0.217391	0	1	0
GPT3	title	2	white	1	0.695652	0.844444	0.758621	1	0.862745	22	16	7	0	0	1	0.695652	0.844444	0.758621	1	0.862745
GPT3	title	2	younis	1	0.434783	0.48	0.133333	1	0.235294	2	10	13	0	0	1	0.434783	0.48	0.133333	1	0.235294
GPT3	title	2	zhu	1	0.0869565	0.222222	0.16	1	0.275862	4	2	21	0	0	1	0.0869565	0.222222	0.16	1	0.275862
