# Supplementary material for: High-performance automated abstract screening with large language model ensembles
Source: J Am Med Inform Assoc. 2025 Mar 22;32(5):893–904. doi: 10.1093/jamia/ocaf050 (PMC12012331; doi:10.1093/jamia/ocaf050)
Supplement: ocaf050_Supplementary_Data [file ocaf050_supplementary_data.zip › Supplementary Files/Supplementary Material 2/Development dataset runs/GPT3 Sample Final/GPT3_mild_2_stats.xlsx]

## Sheet: Sheet1
model	prompt	repeat no.	review	sens	spec	accu	ppv	npv	f1	tp	tn	fp	fn	invalid decisions	true sens	true spec	true accu	true ppv	true npv	true f1
GPT3	mild	2	all	0.95941	0.604915	0.725	0.554371	0.966767	0.702703	260	320	209	11	0	0.95941	0.604915	0.725	0.554371	0.966767	0.702703
GPT3	mild	2	bellon	0.956522	0.782609	0.869565	0.814815	0.947368	0.88	22	18	5	1	0	0.956522	0.782609	0.869565	0.814815	0.947368	0.88
GPT3	mild	2	buchan	1	0.826087	0.851852	0.5	1	0.666667	4	19	4	0	0	1	0.826087	0.851852	0.5	1	0.666667
GPT3	mild	2	clezar	0.935484	0.869565	0.907407	0.90625	0.909091	0.920635	29	20	3	2	0	0.935484	0.869565	0.907407	0.90625	0.909091	0.920635
GPT3	mild	2	cutting	1	0.521739	0.576923	0.214286	1	0.352941	3	12	11	0	0	1	0.521739	0.576923	0.214286	1	0.352941
GPT3	mild	2	dopper	1	0.782609	0.83871	0.615385	1	0.761905	8	18	5	0	0	1	0.782609	0.83871	0.615385	1	0.761905
GPT3	mild	2	ghoraba	0.8	0.565217	0.607143	0.285714	0.928571	0.421053	4	13	10	1	0	0.8	0.565217	0.607143	0.285714	0.928571	0.421053
GPT3	mild	2	hjetland	1	0.521739	0.685714	0.521739	1	0.685714	12	12	11	0	0	1	0.521739	0.685714	0.521739	1	0.685714
GPT3	mild	2	karkou	1	0.521739	0.576923	0.214286	1	0.352941	3	12	11	0	0	1	0.521739	0.576923	0.214286	1	0.352941
GPT3	mild	2	lin	0.9375	0.73913	0.820513	0.714286	0.944444	0.810811	15	17	6	1	0	0.9375	0.73913	0.820513	0.714286	0.944444	0.810811
GPT3	mild	2	lynch	1	0.26087	0.433333	0.291667	1	0.451613	7	6	17	0	0	1	0.26087	0.433333	0.291667	1	0.451613
GPT3	mild	2	malik	1	0.956522	0.976744	0.952381	1	0.97561	20	22	1	0	0	1	0.956522	0.976744	0.952381	1	0.97561
GPT3	mild	2	mohamed	1	0.565217	0.705882	0.52381	1	0.6875	11	13	10	0	0	1	0.565217	0.705882	0.52381	1	0.6875
GPT3	mild	2	roy	0.892857	0.434783	0.686275	0.657895	0.769231	0.757576	25	10	13	3	0	0.892857	0.434783	0.686275	0.657895	0.769231	0.757576
GPT3	mild	2	santos	1	0.782609	0.821429	0.5	1	0.666667	5	18	5	0	0	1	0.782609	0.821429	0.5	1	0.666667
GPT3	mild	2	setthawong	1	0.217391	0.590909	0.538462	1	0.7	21	5	18	0	0	1	0.217391	0.590909	0.538462	1	0.7
GPT3	mild	2	sevaux	1	0.956522	0.962963	0.8	1	0.888889	4	22	1	0	0	1	0.956522	0.962963	0.8	1	0.888889
GPT3	mild	2	singh_glasses	1	0.26087	0.575	0.5	1	0.666667	17	6	17	0	0	1	0.26087	0.575	0.5	1	0.666667
GPT3	mild	2	singh_pemphigoid	0.9375	0.521739	0.692308	0.576923	0.923077	0.714286	15	12	11	1	0	0.9375	0.521739	0.692308	0.576923	0.923077	0.714286
GPT3	mild	2	sulewski	0.888889	0.913043	0.90625	0.8	0.954545	0.842105	8	21	2	1	0	0.888889	0.913043	0.90625	0.8	0.954545	0.842105
GPT3	mild	2	sulistyo	0	0.478261	0.478261	0	1	0	0	11	12	0	0	0	0.478261	0.478261	0	1	0
GPT3	mild	2	white	0.954545	0.73913	0.844444	0.777778	0.944444	0.857143	21	17	6	1	0	0.954545	0.73913	0.844444	0.777778	0.944444	0.857143
GPT3	mild	2	younis	1	0.608696	0.64	0.181818	1	0.307692	2	14	9	0	0	1	0.608696	0.64	0.181818	1	0.307692
GPT3	mild	2	zhu	1	0.0869565	0.222222	0.16	1	0.275862	4	2	21	0	0	1	0.0869565	0.222222	0.16	1	0.275862
