# Supplementary material for: High-performance automated abstract screening with large language model ensembles
Source: J Am Med Inform Assoc. 2025 Mar 22;32(5):893–904. doi: 10.1093/jamia/ocaf050 (PMC12012331; doi:10.1093/jamia/ocaf050)
Supplement: ocaf050_Supplementary_Data [file ocaf050_supplementary_data.zip › Supplementary Files/Supplementary Material 2/Development dataset runs/GPT3 Sample Final/GPT3_none_2_stats.xlsx]

## Sheet: Sheet1
model	prompt	repeat no.	review	sens	spec	accu	ppv	npv	f1	tp	tn	fp	fn	invalid decisions	true sens	true spec	true accu	true ppv	true npv	true f1
GPT3	none	2	all	0.885609	0.759924	0.8025	0.653951	0.928406	0.752351	240	402	127	31	0	0.885609	0.759924	0.8025	0.653951	0.928406	0.752351
GPT3	none	2	bellon	0.869565	1	0.934783	1	0.884615	0.930233	20	23	0	3	0	0.869565	1	0.934783	1	0.884615	0.930233
GPT3	none	2	buchan	1	0.956522	0.962963	0.8	1	0.888889	4	22	1	0	0	1	0.956522	0.962963	0.8	1	0.888889
GPT3	none	2	clezar	0.83871	1	0.907407	1	0.821429	0.912281	26	23	0	5	0	0.83871	1	0.907407	1	0.821429	0.912281
GPT3	none	2	cutting	1	0.826087	0.846154	0.428571	1	0.6	3	19	4	0	0	1	0.826087	0.846154	0.428571	1	0.6
GPT3	none	2	dopper	0.75	0.913043	0.870968	0.75	0.913043	0.75	6	21	2	2	0	0.75	0.913043	0.870968	0.75	0.913043	0.75
GPT3	none	2	ghoraba	0.8	0.869565	0.857143	0.571429	0.952381	0.666667	4	20	3	1	0	0.8	0.869565	0.857143	0.571429	0.952381	0.666667
GPT3	none	2	hjetland	1	0.608696	0.742857	0.571429	1	0.727273	12	14	9	0	0	1	0.608696	0.742857	0.571429	1	0.727273
GPT3	none	2	karkou	1	0.608696	0.653846	0.25	1	0.4	3	14	9	0	0	1	0.608696	0.653846	0.25	1	0.4
GPT3	none	2	lin	0.75	0.782609	0.769231	0.705882	0.818182	0.727273	12	18	5	4	0	0.75	0.782609	0.769231	0.705882	0.818182	0.727273
GPT3	none	2	lynch	0.857143	0.782609	0.8	0.545455	0.947368	0.666667	6	18	5	1	0	0.857143	0.782609	0.8	0.545455	0.947368	0.666667
GPT3	none	2	malik	0.95	0.956522	0.953488	0.95	0.956522	0.95	19	22	1	1	0	0.95	0.956522	0.953488	0.95	0.956522	0.95
GPT3	none	2	mohamed	1	0.826087	0.882353	0.733333	1	0.846154	11	19	4	0	0	1	0.826087	0.882353	0.733333	1	0.846154
GPT3	none	2	roy	0.75	0.608696	0.686275	0.7	0.666667	0.724138	21	14	9	7	0	0.75	0.608696	0.686275	0.7	0.666667	0.724138
GPT3	none	2	santos	1	0.869565	0.892857	0.625	1	0.769231	5	20	3	0	0	1	0.869565	0.892857	0.625	1	0.769231
GPT3	none	2	setthawong	1	0.304348	0.636364	0.567568	1	0.724138	21	7	16	0	0	1	0.304348	0.636364	0.567568	1	0.724138
GPT3	none	2	sevaux	0.75	1	0.962963	1	0.958333	0.857143	3	23	0	1	0	0.75	1	0.962963	1	0.958333	0.857143
GPT3	none	2	singh_glasses	1	0.521739	0.725	0.607143	1	0.755556	17	12	11	0	0	1	0.521739	0.725	0.607143	1	0.755556
GPT3	none	2	singh_pemphigoid	0.9375	0.608696	0.74359	0.625	0.933333	0.75	15	14	9	1	0	0.9375	0.608696	0.74359	0.625	0.933333	0.75
GPT3	none	2	sulewski	0.555556	1	0.875	1	0.851852	0.714286	5	23	0	4	0	0.555556	1	0.875	1	0.851852	0.714286
GPT3	none	2	sulistyo	0	0.652174	0.652174	0	1	0	0	15	8	0	0	0	0.652174	0.652174	0	1	0
GPT3	none	2	white	0.954545	0.913043	0.933333	0.913043	0.954545	0.933333	21	21	2	1	0	0.954545	0.913043	0.933333	0.913043	0.954545	0.933333
GPT3	none	2	younis	1	0.608696	0.64	0.181818	1	0.307692	2	14	9	0	0	1	0.608696	0.64	0.181818	1	0.307692
GPT3	none	2	zhu	1	0.26087	0.37037	0.190476	1	0.32	4	6	17	0	0	1	0.26087	0.37037	0.190476	1	0.32
