# Supplementary material for: High-performance automated abstract screening with large language model ensembles
Source: J Am Med Inform Assoc. 2025 Mar 22;32(5):893–904. doi: 10.1093/jamia/ocaf050 (PMC12012331; doi:10.1093/jamia/ocaf050)
Supplement: ocaf050_Supplementary_Data [file ocaf050_supplementary_data.zip › Supplementary Files/Supplementary Material 2/Development dataset runs/GPT3 Sample Final/GPT3_heavy_3_stats.xlsx]

## Sheet: Sheet1
model	prompt	repeat no.	review	sens	spec	accu	ppv	npv	f1	tp	tn	fp	fn	invalid decisions	true sens	true spec	true accu	true ppv	true npv	true f1
GPT3	heavy	3	all	0.99631	0.406427	0.60625	0.462329	0.99537	0.631579	270	215	314	1	0	0.99631	0.406427	0.60625	0.462329	0.99537	0.631579
GPT3	heavy	3	bellon	1	0.695652	0.847826	0.766667	1	0.867925	23	16	7	0	0	1	0.695652	0.847826	0.766667	1	0.867925
GPT3	heavy	3	buchan	1	0.608696	0.666667	0.307692	1	0.470588	4	14	9	0	0	1	0.608696	0.666667	0.307692	1	0.470588
GPT3	heavy	3	clezar	1	0.478261	0.777778	0.72093	1	0.837838	31	11	12	0	0	1	0.478261	0.777778	0.72093	1	0.837838
GPT3	heavy	3	cutting	1	0.173913	0.269231	0.136364	1	0.24	3	4	19	0	0	1	0.173913	0.269231	0.136364	1	0.24
GPT3	heavy	3	dopper	1	0.565217	0.677419	0.444444	1	0.615385	8	13	10	0	0	1	0.565217	0.677419	0.444444	1	0.615385
GPT3	heavy	3	ghoraba	1	0.173913	0.321429	0.208333	1	0.344828	5	4	19	0	0	1	0.173913	0.321429	0.208333	1	0.344828
GPT3	heavy	3	hjetland	1	0.478261	0.657143	0.5	1	0.666667	12	11	12	0	0	1	0.478261	0.657143	0.5	1	0.666667
GPT3	heavy	3	karkou	1	0.26087	0.346154	0.15	1	0.26087	3	6	17	0	0	1	0.26087	0.346154	0.15	1	0.26087
GPT3	heavy	3	lin	1	0.652174	0.794872	0.666667	1	0.8	16	15	8	0	0	1	0.652174	0.794872	0.666667	1	0.8
GPT3	heavy	3	lynch	1	0.217391	0.4	0.28	1	0.4375	7	5	18	0	0	1	0.217391	0.4	0.28	1	0.4375
GPT3	heavy	3	malik	1	0.652174	0.813953	0.714286	1	0.833333	20	15	8	0	0	1	0.652174	0.813953	0.714286	1	0.833333
GPT3	heavy	3	mohamed	1	0.304348	0.529412	0.407407	1	0.578947	11	7	16	0	0	1	0.304348	0.529412	0.407407	1	0.578947
GPT3	heavy	3	roy	1	0.26087	0.666667	0.622222	1	0.767123	28	6	17	0	0	1	0.26087	0.666667	0.622222	1	0.767123
GPT3	heavy	3	santos	1	0.521739	0.607143	0.3125	1	0.47619	5	12	11	0	0	1	0.521739	0.607143	0.3125	1	0.47619
GPT3	heavy	3	setthawong	1	0.0434783	0.5	0.488372	1	0.65625	21	1	22	0	0	1	0.0434783	0.5	0.488372	1	0.65625
GPT3	heavy	3	sevaux	1	0.869565	0.888889	0.571429	1	0.727273	4	20	3	0	0	1	0.869565	0.888889	0.571429	1	0.727273
GPT3	heavy	3	singh_glasses	1	0.130435	0.5	0.459459	1	0.62963	17	3	20	0	0	1	0.130435	0.5	0.459459	1	0.62963
GPT3	heavy	3	singh_pemphigoid	1	0.26087	0.564103	0.484848	1	0.653061	16	6	17	0	0	1	0.26087	0.564103	0.484848	1	0.653061
GPT3	heavy	3	sulewski	0.888889	0.826087	0.84375	0.666667	0.95	0.761905	8	19	4	1	0	0.888889	0.826087	0.84375	0.666667	0.95	0.761905
GPT3	heavy	3	sulistyo	0	0.391304	0.391304	0	1	0	0	9	14	0	0	0	0.391304	0.391304	0	1	0
GPT3	heavy	3	white	1	0.434783	0.711111	0.628571	1	0.77193	22	10	13	0	0	1	0.434783	0.711111	0.628571	1	0.77193
GPT3	heavy	3	younis	1	0.304348	0.36	0.111111	1	0.2	2	7	16	0	0	1	0.304348	0.36	0.111111	1	0.2
GPT3	heavy	3	zhu	1	0.0434783	0.185185	0.153846	1	0.266667	4	1	22	0	0	1	0.0434783	0.185185	0.153846	1	0.266667
