# Supplementary material for: High-performance automated abstract screening with large language model ensembles
Source: J Am Med Inform Assoc. 2025 Mar 22;32(5):893–904. doi: 10.1093/jamia/ocaf050 (PMC12012331; doi:10.1093/jamia/ocaf050)
Supplement: ocaf050_Supplementary_Data [file ocaf050_supplementary_data.zip › Supplementary Files/Supplementary Material 2/Development dataset runs/GPT3 Sample Final/GPT3_moderate_3_stats.xlsx]

## Sheet: Sheet1
model	prompt	repeat no.	review	sens	spec	accu	ppv	npv	f1	tp	tn	fp	fn	invalid decisions	true sens	true spec	true accu	true ppv	true npv	true f1
GPT3	moderate	3	all	0.98155	0.550095	0.69625	0.527778	0.983108	0.686452	266	291	238	5	0	0.98155	0.550095	0.69625	0.527778	0.983108	0.686452
GPT3	moderate	3	bellon	1	0.782609	0.891304	0.821429	1	0.901961	23	18	5	0	0	1	0.782609	0.891304	0.821429	1	0.901961
GPT3	moderate	3	buchan	1	0.73913	0.777778	0.4	1	0.571429	4	17	6	0	0	1	0.73913	0.777778	0.4	1	0.571429
GPT3	moderate	3	clezar	1	0.782609	0.907407	0.861111	1	0.925373	31	18	5	0	0	1	0.782609	0.907407	0.861111	1	0.925373
GPT3	moderate	3	cutting	1	0.391304	0.461538	0.176471	1	0.3	3	9	14	0	0	1	0.391304	0.461538	0.176471	1	0.3
GPT3	moderate	3	dopper	1	0.695652	0.774194	0.533333	1	0.695652	8	16	7	0	0	1	0.695652	0.774194	0.533333	1	0.695652
GPT3	moderate	3	ghoraba	0.8	0.478261	0.535714	0.25	0.916667	0.380952	4	11	12	1	0	0.8	0.478261	0.535714	0.25	0.916667	0.380952
GPT3	moderate	3	hjetland	1	0.521739	0.685714	0.521739	1	0.685714	12	12	11	0	0	1	0.521739	0.685714	0.521739	1	0.685714
GPT3	moderate	3	karkou	1	0.391304	0.461538	0.176471	1	0.3	3	9	14	0	0	1	0.391304	0.461538	0.176471	1	0.3
GPT3	moderate	3	lin	0.9375	0.73913	0.820513	0.714286	0.944444	0.810811	15	17	6	1	0	0.9375	0.73913	0.820513	0.714286	0.944444	0.810811
GPT3	moderate	3	lynch	1	0.347826	0.5	0.318182	1	0.482759	7	8	15	0	0	1	0.347826	0.5	0.318182	1	0.482759
GPT3	moderate	3	malik	1	0.869565	0.930233	0.869565	1	0.930233	20	20	3	0	0	1	0.869565	0.930233	0.869565	1	0.930233
GPT3	moderate	3	mohamed	1	0.391304	0.588235	0.44	1	0.611111	11	9	14	0	0	1	0.391304	0.588235	0.44	1	0.611111
GPT3	moderate	3	roy	0.964286	0.434783	0.72549	0.675	0.909091	0.794118	27	10	13	1	0	0.964286	0.434783	0.72549	0.675	0.909091	0.794118
GPT3	moderate	3	santos	1	0.695652	0.75	0.416667	1	0.588235	5	16	7	0	0	1	0.695652	0.75	0.416667	1	0.588235
GPT3	moderate	3	setthawong	1	0.217391	0.590909	0.538462	1	0.7	21	5	18	0	0	1	0.217391	0.590909	0.538462	1	0.7
GPT3	moderate	3	sevaux	1	0.913043	0.925926	0.666667	1	0.8	4	21	2	0	0	1	0.913043	0.925926	0.666667	1	0.8
GPT3	moderate	3	singh_glasses	1	0.26087	0.575	0.5	1	0.666667	17	6	17	0	0	1	0.26087	0.575	0.5	1	0.666667
GPT3	moderate	3	singh_pemphigoid	1	0.347826	0.615385	0.516129	1	0.680851	16	8	15	0	0	1	0.347826	0.615385	0.516129	1	0.680851
GPT3	moderate	3	sulewski	0.888889	0.869565	0.875	0.727273	0.952381	0.8	8	20	3	1	0	0.888889	0.869565	0.875	0.727273	0.952381	0.8
GPT3	moderate	3	sulistyo	0	0.434783	0.434783	0	1	0	0	10	13	0	0	0	0.434783	0.434783	0	1	0
GPT3	moderate	3	white	0.954545	0.695652	0.822222	0.75	0.941176	0.84	21	16	7	1	0	0.954545	0.695652	0.822222	0.75	0.941176	0.84
GPT3	moderate	3	younis	1	0.521739	0.56	0.153846	1	0.266667	2	12	11	0	0	1	0.521739	0.56	0.153846	1	0.266667
GPT3	moderate	3	zhu	1	0.130435	0.259259	0.166667	1	0.285714	4	3	20	0	0	1	0.130435	0.259259	0.166667	1	0.285714
