# Supplementary material for: High-performance automated abstract screening with large language model ensembles
Source: J Am Med Inform Assoc. 2025 Mar 22;32(5):893–904. doi: 10.1093/jamia/ocaf050 (PMC12012331; doi:10.1093/jamia/ocaf050)
Supplement: ocaf050_Supplementary_Data [file ocaf050_supplementary_data.zip › Supplementary Files/Supplementary Material 2/Development dataset runs/GPT3 Sample Final/GPT3_mild_3_stats.xlsx]

## Sheet: Sheet1
model	prompt	repeat no.	review	sens	spec	accu	ppv	npv	f1	tp	tn	fp	fn	invalid decisions	true sens	true spec	true accu	true ppv	true npv	true f1
GPT3	mild	3	all	0.96679	0.604915	0.7275	0.556263	0.972644	0.706199	262	320	209	9	0	0.96679	0.604915	0.7275	0.556263	0.972644	0.706199
GPT3	mild	3	bellon	1	0.782609	0.891304	0.821429	1	0.901961	23	18	5	0	0	1	0.782609	0.891304	0.821429	1	0.901961
GPT3	mild	3	buchan	1	0.869565	0.888889	0.571429	1	0.727273	4	20	3	0	0	1	0.869565	0.888889	0.571429	1	0.727273
GPT3	mild	3	clezar	0.967742	0.913043	0.944444	0.9375	0.954545	0.952381	30	21	2	1	0	0.967742	0.913043	0.944444	0.9375	0.954545	0.952381
GPT3	mild	3	cutting	1	0.478261	0.538462	0.2	1	0.333333	3	11	12	0	0	1	0.478261	0.538462	0.2	1	0.333333
GPT3	mild	3	dopper	1	0.869565	0.903226	0.727273	1	0.842105	8	20	3	0	0	1	0.869565	0.903226	0.727273	1	0.842105
GPT3	mild	3	ghoraba	0.8	0.565217	0.607143	0.285714	0.928571	0.421053	4	13	10	1	0	0.8	0.565217	0.607143	0.285714	0.928571	0.421053
GPT3	mild	3	hjetland	1	0.565217	0.714286	0.545455	1	0.705882	12	13	10	0	0	1	0.565217	0.714286	0.545455	1	0.705882
GPT3	mild	3	karkou	1	0.434783	0.5	0.1875	1	0.315789	3	10	13	0	0	1	0.434783	0.5	0.1875	1	0.315789
GPT3	mild	3	lin	0.9375	0.73913	0.820513	0.714286	0.944444	0.810811	15	17	6	1	0	0.9375	0.73913	0.820513	0.714286	0.944444	0.810811
GPT3	mild	3	lynch	0.857143	0.26087	0.4	0.26087	0.857143	0.4	6	6	17	1	0	0.857143	0.26087	0.4	0.26087	0.857143	0.4
GPT3	mild	3	malik	1	0.913043	0.953488	0.909091	1	0.952381	20	21	2	0	0	1	0.913043	0.953488	0.909091	1	0.952381
GPT3	mild	3	mohamed	1	0.521739	0.676471	0.5	1	0.666667	11	12	11	0	0	1	0.521739	0.676471	0.5	1	0.666667
GPT3	mild	3	roy	0.928571	0.434783	0.705882	0.666667	0.833333	0.776119	26	10	13	2	0	0.928571	0.434783	0.705882	0.666667	0.833333	0.776119
GPT3	mild	3	santos	1	0.782609	0.821429	0.5	1	0.666667	5	18	5	0	0	1	0.782609	0.821429	0.5	1	0.666667
GPT3	mild	3	setthawong	1	0.217391	0.590909	0.538462	1	0.7	21	5	18	0	0	1	0.217391	0.590909	0.538462	1	0.7
GPT3	mild	3	sevaux	1	0.956522	0.962963	0.8	1	0.888889	4	22	1	0	0	1	0.956522	0.962963	0.8	1	0.888889
GPT3	mild	3	singh_glasses	1	0.304348	0.6	0.515152	1	0.68	17	7	16	0	0	1	0.304348	0.6	0.515152	1	0.68
GPT3	mild	3	singh_pemphigoid	0.9375	0.347826	0.589744	0.5	0.888889	0.652174	15	8	15	1	0	0.9375	0.347826	0.589744	0.5	0.888889	0.652174
GPT3	mild	3	sulewski	0.888889	0.956522	0.9375	0.888889	0.956522	0.888889	8	22	1	1	0	0.888889	0.956522	0.9375	0.888889	0.956522	0.888889
GPT3	mild	3	sulistyo	0	0.478261	0.478261	0	1	0	0	11	12	0	0	0	0.478261	0.478261	0	1	0
GPT3	mild	3	white	0.954545	0.782609	0.866667	0.807692	0.947368	0.875	21	18	5	1	0	0.954545	0.782609	0.866667	0.807692	0.947368	0.875
GPT3	mild	3	younis	1	0.608696	0.64	0.181818	1	0.307692	2	14	9	0	0	1	0.608696	0.64	0.181818	1	0.307692
GPT3	mild	3	zhu	1	0.130435	0.259259	0.166667	1	0.285714	4	3	20	0	0	1	0.130435	0.259259	0.166667	1	0.285714
