# Supplementary material for: High-performance automated abstract screening with large language model ensembles
Source: J Am Med Inform Assoc. 2025 Mar 22;32(5):893–904. doi: 10.1093/jamia/ocaf050 (PMC12012331; doi:10.1093/jamia/ocaf050)
Supplement: ocaf050_Supplementary_Data [file ocaf050_supplementary_data.zip › Supplementary Files/Supplementary Material 2/Development dataset runs/GPT3 Sample Final/GPT3_title_3_stats.xlsx]

## Sheet: Sheet1
model	prompt	repeat no.	review	sens	spec	accu	ppv	npv	f1	tp	tn	fp	fn	invalid decisions	true sens	true spec	true accu	true ppv	true npv	true f1
GPT3	title	3	all	0.948339	0.519849	0.665	0.502935	0.951557	0.657289	257	275	254	14	0	0.948339	0.519849	0.665	0.502935	0.951557	0.657289
GPT3	title	3	bellon	0.913043	0.782609	0.847826	0.807692	0.9	0.857143	21	18	5	2	0	0.913043	0.782609	0.847826	0.807692	0.9	0.857143
GPT3	title	3	buchan	1	0.73913	0.777778	0.4	1	0.571429	4	17	6	0	0	1	0.73913	0.777778	0.4	1	0.571429
GPT3	title	3	clezar	1	0.26087	0.685185	0.645833	1	0.78481	31	6	17	0	0	1	0.26087	0.685185	0.645833	1	0.78481
GPT3	title	3	cutting	1	0.608696	0.653846	0.25	1	0.4	3	14	9	0	0	1	0.608696	0.653846	0.25	1	0.4
GPT3	title	3	dopper	1	0.913043	0.935484	0.8	1	0.888889	8	21	2	0	0	1	0.913043	0.935484	0.8	1	0.888889
GPT3	title	3	ghoraba	0.8	0.478261	0.535714	0.25	0.916667	0.380952	4	11	12	1	0	0.8	0.478261	0.535714	0.25	0.916667	0.380952
GPT3	title	3	hjetland	1	0.521739	0.685714	0.521739	1	0.685714	12	12	11	0	0	1	0.521739	0.685714	0.521739	1	0.685714
GPT3	title	3	karkou	1	0.478261	0.538462	0.2	1	0.333333	3	11	12	0	0	1	0.478261	0.538462	0.2	1	0.333333
GPT3	title	3	lin	0.9375	0.695652	0.794872	0.681818	0.941176	0.789474	15	16	7	1	0	0.9375	0.695652	0.794872	0.681818	0.941176	0.789474
GPT3	title	3	lynch	1	0.26087	0.433333	0.291667	1	0.451613	7	6	17	0	0	1	0.26087	0.433333	0.291667	1	0.451613
GPT3	title	3	malik	1	0.695652	0.837209	0.740741	1	0.851064	20	16	7	0	0	1	0.695652	0.837209	0.740741	1	0.851064
GPT3	title	3	mohamed	1	0.478261	0.647059	0.478261	1	0.647059	11	11	12	0	0	1	0.478261	0.647059	0.478261	1	0.647059
GPT3	title	3	roy	0.714286	0.478261	0.607843	0.625	0.578947	0.666667	20	11	12	8	0	0.714286	0.478261	0.607843	0.625	0.578947	0.666667
GPT3	title	3	santos	1	0.869565	0.892857	0.625	1	0.769231	5	20	3	0	0	1	0.869565	0.892857	0.625	1	0.769231
GPT3	title	3	setthawong	1	0.173913	0.568182	0.525	1	0.688525	21	4	19	0	0	1	0.173913	0.568182	0.525	1	0.688525
GPT3	title	3	sevaux	1	1	1	1	1	1	4	23	0	0	0	1	1	1	1	1	1
GPT3	title	3	singh_glasses	1	0.26087	0.575	0.5	1	0.666667	17	6	17	0	0	1	0.26087	0.575	0.5	1	0.666667
GPT3	title	3	singh_pemphigoid	0.9375	0.391304	0.615385	0.517241	0.9	0.666667	15	9	14	1	0	0.9375	0.391304	0.615385	0.517241	0.9	0.666667
GPT3	title	3	sulewski	0.888889	0.652174	0.71875	0.5	0.9375	0.64	8	15	8	1	0	0.888889	0.652174	0.71875	0.5	0.9375	0.64
GPT3	title	3	sulistyo	0	0.217391	0.217391	0	1	0	0	5	18	0	0	0	0.217391	0.217391	0	1	0
GPT3	title	3	white	1	0.652174	0.822222	0.733333	1	0.846154	22	15	8	0	0	1	0.652174	0.822222	0.733333	1	0.846154
GPT3	title	3	younis	1	0.347826	0.4	0.117647	1	0.210526	2	8	15	0	0	1	0.347826	0.4	0.117647	1	0.210526
GPT3	title	3	zhu	1	0	0.148148	0.148148	0	0.258065	4	0	23	0	0	1	0	0.148148	0.148148	0	0.258065
