# Supplementary material for: High-performance automated abstract screening with large language model ensembles
Source: J Am Med Inform Assoc. 2025 Mar 22;32(5):893–904. doi: 10.1093/jamia/ocaf050 (PMC12012331; doi:10.1093/jamia/ocaf050)
Supplement: ocaf050_Supplementary_Data [file ocaf050_supplementary_data.zip › Supplementary Files/Supplementary Material 2/Development dataset runs/GPT3 Sample Final/GPT3_none_1_stats.xlsx]

## Sheet: Sheet1
model	prompt	repeat no.	review	sens	spec	accu	ppv	npv	f1	tp	tn	fp	fn	invalid decisions	true sens	true spec	true accu	true ppv	true npv	true f1
GPT3	none	1	all	0.885609	0.756144	0.8	0.650407	0.928074	0.75	240	400	129	31	0	0.885609	0.756144	0.8	0.650407	0.928074	0.75
GPT3	none	1	bellon	0.913043	0.913043	0.913043	0.913043	0.913043	0.913043	21	21	2	2	0	0.913043	0.913043	0.913043	0.913043	0.913043	0.913043
GPT3	none	1	buchan	1	0.956522	0.962963	0.8	1	0.888889	4	22	1	0	0	1	0.956522	0.962963	0.8	1	0.888889
GPT3	none	1	clezar	0.870968	1	0.925926	1	0.851852	0.931034	27	23	0	4	0	0.870968	1	0.925926	1	0.851852	0.931034
GPT3	none	1	cutting	1	0.869565	0.884615	0.5	1	0.666667	3	20	3	0	0	1	0.869565	0.884615	0.5	1	0.666667
GPT3	none	1	dopper	0.75	0.956522	0.903226	0.857143	0.916667	0.8	6	22	1	2	0	0.75	0.956522	0.903226	0.857143	0.916667	0.8
GPT3	none	1	ghoraba	0.8	0.869565	0.857143	0.571429	0.952381	0.666667	4	20	3	1	0	0.8	0.869565	0.857143	0.571429	0.952381	0.666667
GPT3	none	1	hjetland	1	0.652174	0.771429	0.6	1	0.75	12	15	8	0	0	1	0.652174	0.771429	0.6	1	0.75
GPT3	none	1	karkou	1	0.652174	0.692308	0.272727	1	0.428571	3	15	8	0	0	1	0.652174	0.692308	0.272727	1	0.428571
GPT3	none	1	lin	0.875	0.782609	0.820513	0.736842	0.9	0.8	14	18	5	2	0	0.875	0.782609	0.820513	0.736842	0.9	0.8
GPT3	none	1	lynch	0.857143	0.73913	0.766667	0.5	0.944444	0.631579	6	17	6	1	0	0.857143	0.73913	0.766667	0.5	0.944444	0.631579
GPT3	none	1	malik	0.95	0.956522	0.953488	0.95	0.956522	0.95	19	22	1	1	0	0.95	0.956522	0.953488	0.95	0.956522	0.95
GPT3	none	1	mohamed	0.909091	0.869565	0.882353	0.769231	0.952381	0.833333	10	20	3	1	0	0.909091	0.869565	0.882353	0.769231	0.952381	0.833333
GPT3	none	1	roy	0.714286	0.652174	0.686275	0.714286	0.652174	0.714286	20	15	8	8	0	0.714286	0.652174	0.686275	0.714286	0.652174	0.714286
GPT3	none	1	santos	1	0.869565	0.892857	0.625	1	0.769231	5	20	3	0	0	1	0.869565	0.892857	0.625	1	0.769231
GPT3	none	1	setthawong	1	0.304348	0.636364	0.567568	1	0.724138	21	7	16	0	0	1	0.304348	0.636364	0.567568	1	0.724138
GPT3	none	1	sevaux	0.75	0.956522	0.925926	0.75	0.956522	0.75	3	22	1	1	0	0.75	0.956522	0.925926	0.75	0.956522	0.75
GPT3	none	1	singh_glasses	1	0.565217	0.75	0.62963	1	0.772727	17	13	10	0	0	1	0.565217	0.75	0.62963	1	0.772727
GPT3	none	1	singh_pemphigoid	0.9375	0.565217	0.717949	0.6	0.928571	0.731707	15	13	10	1	0	0.9375	0.565217	0.717949	0.6	0.928571	0.731707
GPT3	none	1	sulewski	0.333333	1	0.8125	1	0.793103	0.5	3	23	0	6	0	0.333333	1	0.8125	1	0.793103	0.5
GPT3	none	1	sulistyo	0	0.565217	0.565217	0	1	0	0	13	10	0	0	0	0.565217	0.565217	0	1	0
GPT3	none	1	white	0.954545	0.956522	0.955556	0.954545	0.956522	0.954545	21	22	1	1	0	0.954545	0.956522	0.955556	0.954545	0.956522	0.954545
GPT3	none	1	younis	1	0.608696	0.64	0.181818	1	0.307692	2	14	9	0	0	1	0.608696	0.64	0.181818	1	0.307692
GPT3	none	1	zhu	1	0.130435	0.259259	0.166667	1	0.285714	4	3	20	0	0	1	0.130435	0.259259	0.166667	1	0.285714
