# Supplementary material for: High-performance automated abstract screening with large language model ensembles
Source: J Am Med Inform Assoc. 2025 Mar 22;32(5):893–904. doi: 10.1093/jamia/ocaf050 (PMC12012331; doi:10.1093/jamia/ocaf050)
Supplement: ocaf050_Supplementary_Data [file ocaf050_supplementary_data.zip › Supplementary Files/Supplementary Material 2/Development dataset runs/GPT3 Sample Final/GPT3_extreme_2_stats.xlsx]

## Sheet: Sheet1
model	prompt	repeat no.	review	sens	spec	accu	ppv	npv	f1	tp	tn	fp	fn	invalid decisions	true sens	true spec	true accu	true ppv	true npv	true f1
GPT3	extreme	2	all	0.99631	0.141777	0.43125	0.372928	0.986842	0.542714	270	75	454	1	0	0.99631	0.141777	0.43125	0.372928	0.986842	0.542714
GPT3	extreme	2	bellon	1	0.434783	0.717391	0.638889	1	0.779661	23	10	13	0	0	1	0.434783	0.717391	0.638889	1	0.779661
GPT3	extreme	2	buchan	1	0.130435	0.259259	0.166667	1	0.285714	4	3	20	0	0	1	0.130435	0.259259	0.166667	1	0.285714
GPT3	extreme	2	clezar	1	0.130435	0.62963	0.607843	1	0.756098	31	3	20	0	0	1	0.130435	0.62963	0.607843	1	0.756098
GPT3	extreme	2	cutting	1	0	0.115385	0.115385	0	0.206897	3	0	23	0	0	1	0	0.115385	0.115385	0	0.206897
GPT3	extreme	2	dopper	1	0.130435	0.354839	0.285714	1	0.444444	8	3	20	0	0	1	0.130435	0.354839	0.285714	1	0.444444
GPT3	extreme	2	ghoraba	1	0.0869565	0.25	0.192308	1	0.322581	5	2	21	0	0	1	0.0869565	0.25	0.192308	1	0.322581
GPT3	extreme	2	hjetland	1	0.0869565	0.4	0.363636	1	0.533333	12	2	21	0	0	1	0.0869565	0.4	0.363636	1	0.533333
GPT3	extreme	2	karkou	1	0.0869565	0.192308	0.125	1	0.222222	3	2	21	0	0	1	0.0869565	0.192308	0.125	1	0.222222
GPT3	extreme	2	lin	0.9375	0.304348	0.564103	0.483871	0.875	0.638298	15	7	16	1	0	0.9375	0.304348	0.564103	0.483871	0.875	0.638298
GPT3	extreme	2	lynch	1	0	0.233333	0.233333	0	0.378378	7	0	23	0	0	1	0	0.233333	0.233333	0	0.378378
GPT3	extreme	2	malik	1	0.0434783	0.488372	0.47619	1	0.645161	20	1	22	0	0	1	0.0434783	0.488372	0.47619	1	0.645161
GPT3	extreme	2	mohamed	1	0.173913	0.441176	0.366667	1	0.536585	11	4	19	0	0	1	0.173913	0.441176	0.366667	1	0.536585
GPT3	extreme	2	roy	1	0.0869565	0.588235	0.571429	1	0.727273	28	2	21	0	0	1	0.0869565	0.588235	0.571429	1	0.727273
GPT3	extreme	2	santos	1	0.0434783	0.214286	0.185185	1	0.3125	5	1	22	0	0	1	0.0434783	0.214286	0.185185	1	0.3125
GPT3	extreme	2	setthawong	1	0	0.477273	0.477273	0	0.646154	21	0	23	0	0	1	0	0.477273	0.477273	0	0.646154
GPT3	extreme	2	sevaux	1	0.521739	0.592593	0.266667	1	0.421053	4	12	11	0	0	1	0.521739	0.592593	0.266667	1	0.421053
GPT3	extreme	2	singh_glasses	1	0.130435	0.5	0.459459	1	0.62963	17	3	20	0	0	1	0.130435	0.5	0.459459	1	0.62963
GPT3	extreme	2	singh_pemphigoid	1	0.0434783	0.435897	0.421053	1	0.592593	16	1	22	0	0	1	0.0434783	0.435897	0.421053	1	0.592593
GPT3	extreme	2	sulewski	1	0.391304	0.5625	0.391304	1	0.5625	9	9	14	0	0	1	0.391304	0.5625	0.391304	1	0.5625
GPT3	extreme	2	sulistyo	0	0.173913	0.173913	0	1	0	0	4	19	0	0	0	0.173913	0.173913	0	1	0
GPT3	extreme	2	white	1	0.26087	0.622222	0.564103	1	0.721311	22	6	17	0	0	1	0.26087	0.622222	0.564103	1	0.721311
GPT3	extreme	2	younis	1	0	0.08	0.08	0	0.148148	2	0	23	0	0	1	0	0.08	0.08	0	0.148148
GPT3	extreme	2	zhu	1	0	0.148148	0.148148	0	0.258065	4	0	23	0	0	1	0	0.148148	0.148148	0	0.258065
