# Supplementary material for: High-performance automated abstract screening with large language model ensembles
Source: J Am Med Inform Assoc. 2025 Mar 22;32(5):893–904. doi: 10.1093/jamia/ocaf050 (PMC12012331; doi:10.1093/jamia/ocaf050)
Supplement: ocaf050_Supplementary_Data [file ocaf050_supplementary_data.zip › Supplementary Files/Supplementary Material 2/Development dataset runs/GPT3 Sample Final/GPT3_mild_1_stats.xlsx]

## Sheet: Sheet1
model	prompt	repeat no.	review	sens	spec	accu	ppv	npv	f1	tp	tn	fp	fn	invalid decisions	true sens	true spec	true accu	true ppv	true npv	true f1
GPT3	mild	1	all	0.95572	0.597353	0.71875	0.548729	0.963415	0.697174	259	316	213	12	0	0.95572	0.597353	0.71875	0.548729	0.963415	0.697174
GPT3	mild	1	bellon	0.956522	0.73913	0.847826	0.785714	0.944444	0.862745	22	17	6	1	0	0.956522	0.73913	0.847826	0.785714	0.944444	0.862745
GPT3	mild	1	buchan	1	0.826087	0.851852	0.5	1	0.666667	4	19	4	0	0	1	0.826087	0.851852	0.5	1	0.666667
GPT3	mild	1	clezar	0.935484	0.826087	0.888889	0.878788	0.904762	0.90625	29	19	4	2	0	0.935484	0.826087	0.888889	0.878788	0.904762	0.90625
GPT3	mild	1	cutting	1	0.565217	0.615385	0.230769	1	0.375	3	13	10	0	0	1	0.565217	0.615385	0.230769	1	0.375
GPT3	mild	1	dopper	1	0.869565	0.903226	0.727273	1	0.842105	8	20	3	0	0	1	0.869565	0.903226	0.727273	1	0.842105
GPT3	mild	1	ghoraba	0.8	0.565217	0.607143	0.285714	0.928571	0.421053	4	13	10	1	0	0.8	0.565217	0.607143	0.285714	0.928571	0.421053
GPT3	mild	1	hjetland	1	0.565217	0.714286	0.545455	1	0.705882	12	13	10	0	0	1	0.565217	0.714286	0.545455	1	0.705882
GPT3	mild	1	karkou	1	0.521739	0.576923	0.214286	1	0.352941	3	12	11	0	0	1	0.521739	0.576923	0.214286	1	0.352941
GPT3	mild	1	lin	0.9375	0.73913	0.820513	0.714286	0.944444	0.810811	15	17	6	1	0	0.9375	0.73913	0.820513	0.714286	0.944444	0.810811
GPT3	mild	1	lynch	1	0.26087	0.433333	0.291667	1	0.451613	7	6	17	0	0	1	0.26087	0.433333	0.291667	1	0.451613
GPT3	mild	1	malik	1	0.913043	0.953488	0.909091	1	0.952381	20	21	2	0	0	1	0.913043	0.953488	0.909091	1	0.952381
GPT3	mild	1	mohamed	1	0.521739	0.676471	0.5	1	0.666667	11	12	11	0	0	1	0.521739	0.676471	0.5	1	0.666667
GPT3	mild	1	roy	0.892857	0.391304	0.666667	0.641026	0.75	0.746269	25	9	14	3	0	0.892857	0.391304	0.666667	0.641026	0.75	0.746269
GPT3	mild	1	santos	1	0.782609	0.821429	0.5	1	0.666667	5	18	5	0	0	1	0.782609	0.821429	0.5	1	0.666667
GPT3	mild	1	setthawong	1	0.173913	0.568182	0.525	1	0.688525	21	4	19	0	0	1	0.173913	0.568182	0.525	1	0.688525
GPT3	mild	1	sevaux	1	1	1	1	1	1	4	23	0	0	0	1	1	1	1	1	1
GPT3	mild	1	singh_glasses	1	0.304348	0.6	0.515152	1	0.68	17	7	16	0	0	1	0.304348	0.6	0.515152	1	0.68
GPT3	mild	1	singh_pemphigoid	0.9375	0.347826	0.589744	0.5	0.888889	0.652174	15	8	15	1	0	0.9375	0.347826	0.589744	0.5	0.888889	0.652174
GPT3	mild	1	sulewski	0.888889	0.913043	0.90625	0.8	0.954545	0.842105	8	21	2	1	0	0.888889	0.913043	0.90625	0.8	0.954545	0.842105
GPT3	mild	1	sulistyo	0	0.434783	0.434783	0	1	0	0	10	13	0	0	0	0.434783	0.434783	0	1	0
GPT3	mild	1	white	0.954545	0.826087	0.888889	0.84	0.95	0.893617	21	19	4	1	0	0.954545	0.826087	0.888889	0.84	0.95	0.893617
GPT3	mild	1	younis	0.5	0.565217	0.56	0.0909091	0.928571	0.153846	1	13	10	1	0	0.5	0.565217	0.56	0.0909091	0.928571	0.153846
GPT3	mild	1	zhu	1	0.0869565	0.222222	0.16	1	0.275862	4	2	21	0	0	1	0.0869565	0.222222	0.16	1	0.275862
