# Supplementary material for: High-performance automated abstract screening with large language model ensembles
Source: J Am Med Inform Assoc. 2025 Mar 22;32(5):893–904. doi: 10.1093/jamia/ocaf050 (PMC12012331; doi:10.1093/jamia/ocaf050)
Supplement: ocaf050_Supplementary_Data [file ocaf050_supplementary_data.zip › Supplementary Files/Supplementary Material 2/Development dataset runs/GPT3 Sample Final/GPT3_title_1_stats.xlsx]

## Sheet: Sheet1
model	prompt	repeat no.	review	sens	spec	accu	ppv	npv	f1	tp	tn	fp	fn	invalid decisions	true sens	true spec	true accu	true ppv	true npv	true f1
GPT3	title	1	all	0.95572	0.514178	0.66375	0.501938	0.957746	0.658196	259	272	257	12	0	0.95572	0.514178	0.66375	0.501938	0.957746	0.658196
GPT3	title	1	bellon	0.956522	0.782609	0.869565	0.814815	0.947368	0.88	22	18	5	1	0	0.956522	0.782609	0.869565	0.814815	0.947368	0.88
GPT3	title	1	buchan	1	0.608696	0.666667	0.307692	1	0.470588	4	14	9	0	0	1	0.608696	0.666667	0.307692	1	0.470588
GPT3	title	1	clezar	1	0.217391	0.666667	0.632653	1	0.775	31	5	18	0	0	1	0.217391	0.666667	0.632653	1	0.775
GPT3	title	1	cutting	1	0.608696	0.653846	0.25	1	0.4	3	14	9	0	0	1	0.608696	0.653846	0.25	1	0.4
GPT3	title	1	dopper	1	0.869565	0.903226	0.727273	1	0.842105	8	20	3	0	0	1	0.869565	0.903226	0.727273	1	0.842105
GPT3	title	1	ghoraba	0.8	0.478261	0.535714	0.25	0.916667	0.380952	4	11	12	1	0	0.8	0.478261	0.535714	0.25	0.916667	0.380952
GPT3	title	1	hjetland	1	0.521739	0.685714	0.521739	1	0.685714	12	12	11	0	0	1	0.521739	0.685714	0.521739	1	0.685714
GPT3	title	1	karkou	1	0.478261	0.538462	0.2	1	0.333333	3	11	12	0	0	1	0.478261	0.538462	0.2	1	0.333333
GPT3	title	1	lin	0.9375	0.695652	0.794872	0.681818	0.941176	0.789474	15	16	7	1	0	0.9375	0.695652	0.794872	0.681818	0.941176	0.789474
GPT3	title	1	lynch	1	0.304348	0.466667	0.304348	1	0.466667	7	7	16	0	0	1	0.304348	0.466667	0.304348	1	0.466667
GPT3	title	1	malik	1	0.782609	0.883721	0.8	1	0.888889	20	18	5	0	0	1	0.782609	0.883721	0.8	1	0.888889
GPT3	title	1	mohamed	1	0.565217	0.705882	0.52381	1	0.6875	11	13	10	0	0	1	0.565217	0.705882	0.52381	1	0.6875
GPT3	title	1	roy	0.785714	0.478261	0.647059	0.647059	0.647059	0.709677	22	11	12	6	0	0.785714	0.478261	0.647059	0.647059	0.647059	0.709677
GPT3	title	1	santos	1	0.826087	0.857143	0.555556	1	0.714286	5	19	4	0	0	1	0.826087	0.857143	0.555556	1	0.714286
GPT3	title	1	setthawong	1	0.173913	0.568182	0.525	1	0.688525	21	4	19	0	0	1	0.173913	0.568182	0.525	1	0.688525
GPT3	title	1	sevaux	0.75	1	0.962963	1	0.958333	0.857143	3	23	0	1	0	0.75	1	0.962963	1	0.958333	0.857143
GPT3	title	1	singh_glasses	1	0.217391	0.55	0.485714	1	0.653846	17	5	18	0	0	1	0.217391	0.55	0.485714	1	0.653846
GPT3	title	1	singh_pemphigoid	0.9375	0.347826	0.589744	0.5	0.888889	0.652174	15	8	15	1	0	0.9375	0.347826	0.589744	0.5	0.888889	0.652174
GPT3	title	1	sulewski	0.888889	0.695652	0.75	0.533333	0.941176	0.666667	8	16	7	1	0	0.888889	0.695652	0.75	0.533333	0.941176	0.666667
GPT3	title	1	sulistyo	0	0.173913	0.173913	0	1	0	0	4	19	0	0	0	0.173913	0.173913	0	1	0
GPT3	title	1	white	1	0.652174	0.822222	0.733333	1	0.846154	22	15	8	0	0	1	0.652174	0.822222	0.733333	1	0.846154
GPT3	title	1	younis	1	0.347826	0.4	0.117647	1	0.210526	2	8	15	0	0	1	0.347826	0.4	0.117647	1	0.210526
GPT3	title	1	zhu	1	0	0.148148	0.148148	0	0.258065	4	0	23	0	0	1	0	0.148148	0.148148	0	0.258065
