# Supplementary material for: High-performance automated abstract screening with large language model ensembles
Source: J Am Med Inform Assoc. 2025 Mar 22;32(5):893–904. doi: 10.1093/jamia/ocaf050 (PMC12012331; doi:10.1093/jamia/ocaf050)
Supplement: ocaf050_Supplementary_Data [file ocaf050_supplementary_data.zip › Supplementary Files/Supplementary Material 2/Development dataset runs/GPT3 Sample Final/GPT3_heavy_2_stats.xlsx]

## Sheet: Sheet1
model	prompt	repeat no.	review	sens	spec	accu	ppv	npv	f1	tp	tn	fp	fn	invalid decisions	true sens	true spec	true accu	true ppv	true npv	true f1
GPT3	heavy	2	all	1	0.393195	0.59875	0.45777	1	0.628042	271	208	321	0	0	1	0.393195	0.59875	0.45777	1	0.628042
GPT3	heavy	2	bellon	1	0.73913	0.869565	0.793103	1	0.884615	23	17	6	0	0	1	0.73913	0.869565	0.793103	1	0.884615
GPT3	heavy	2	buchan	1	0.565217	0.62963	0.285714	1	0.444444	4	13	10	0	0	1	0.565217	0.62963	0.285714	1	0.444444
GPT3	heavy	2	clezar	1	0.347826	0.722222	0.673913	1	0.805195	31	8	15	0	0	1	0.347826	0.722222	0.673913	1	0.805195
GPT3	heavy	2	cutting	1	0.26087	0.346154	0.15	1	0.26087	3	6	17	0	0	1	0.26087	0.346154	0.15	1	0.26087
GPT3	heavy	2	dopper	1	0.521739	0.645161	0.421053	1	0.592593	8	12	11	0	0	1	0.521739	0.645161	0.421053	1	0.592593
GPT3	heavy	2	ghoraba	1	0.217391	0.357143	0.217391	1	0.357143	5	5	18	0	0	1	0.217391	0.357143	0.217391	1	0.357143
GPT3	heavy	2	hjetland	1	0.521739	0.685714	0.521739	1	0.685714	12	12	11	0	0	1	0.521739	0.685714	0.521739	1	0.685714
GPT3	heavy	2	karkou	1	0.26087	0.346154	0.15	1	0.26087	3	6	17	0	0	1	0.26087	0.346154	0.15	1	0.26087
GPT3	heavy	2	lin	1	0.652174	0.794872	0.666667	1	0.8	16	15	8	0	0	1	0.652174	0.794872	0.666667	1	0.8
GPT3	heavy	2	lynch	1	0.173913	0.366667	0.269231	1	0.424242	7	4	19	0	0	1	0.173913	0.366667	0.269231	1	0.424242
GPT3	heavy	2	malik	1	0.521739	0.744186	0.645161	1	0.784314	20	12	11	0	0	1	0.521739	0.744186	0.645161	1	0.784314
GPT3	heavy	2	mohamed	1	0.347826	0.558824	0.423077	1	0.594595	11	8	15	0	0	1	0.347826	0.558824	0.423077	1	0.594595
GPT3	heavy	2	roy	1	0.304348	0.686275	0.636364	1	0.777778	28	7	16	0	0	1	0.304348	0.686275	0.636364	1	0.777778
GPT3	heavy	2	santos	1	0.565217	0.642857	0.333333	1	0.5	5	13	10	0	0	1	0.565217	0.642857	0.333333	1	0.5
GPT3	heavy	2	setthawong	1	0.0434783	0.5	0.488372	1	0.65625	21	1	22	0	0	1	0.0434783	0.5	0.488372	1	0.65625
GPT3	heavy	2	sevaux	1	0.826087	0.851852	0.5	1	0.666667	4	19	4	0	0	1	0.826087	0.851852	0.5	1	0.666667
GPT3	heavy	2	singh_glasses	1	0.0869565	0.475	0.447368	1	0.618182	17	2	21	0	0	1	0.0869565	0.475	0.447368	1	0.618182
GPT3	heavy	2	singh_pemphigoid	1	0.26087	0.564103	0.484848	1	0.653061	16	6	17	0	0	1	0.26087	0.564103	0.484848	1	0.653061
GPT3	heavy	2	sulewski	1	0.869565	0.90625	0.75	1	0.857143	9	20	3	0	0	1	0.869565	0.90625	0.75	1	0.857143
GPT3	heavy	2	sulistyo	0	0.347826	0.347826	0	1	0	0	8	15	0	0	0	0.347826	0.347826	0	1	0
GPT3	heavy	2	white	1	0.304348	0.644444	0.578947	1	0.733333	22	7	16	0	0	1	0.304348	0.644444	0.578947	1	0.733333
GPT3	heavy	2	younis	1	0.26087	0.32	0.105263	1	0.190476	2	6	17	0	0	1	0.26087	0.32	0.105263	1	0.190476
GPT3	heavy	2	zhu	1	0.0434783	0.185185	0.153846	1	0.266667	4	1	22	0	0	1	0.0434783	0.185185	0.153846	1	0.266667
