# Supplementary material for: High-performance automated abstract screening with large language model ensembles
Source: J Am Med Inform Assoc. 2025 Mar 22;32(5):893–904. doi: 10.1093/jamia/ocaf050 (PMC12012331; doi:10.1093/jamia/ocaf050)
Supplement: ocaf050_Supplementary_Data [file ocaf050_supplementary_data.zip › Supplementary Files/Supplementary Material 2/Development dataset runs/GPT3 Sample Final/GPT3_none_3_stats.xlsx]

## Sheet: Sheet1
model	prompt	repeat no.	review	sens	spec	accu	ppv	npv	f1	tp	tn	fp	fn	invalid decisions	true sens	true spec	true accu	true ppv	true npv	true f1
GPT3	none	3	all	0.889299	0.763705	0.80625	0.65847	0.930876	0.756672	241	404	125	30	0	0.889299	0.763705	0.80625	0.65847	0.930876	0.756672
GPT3	none	3	bellon	0.913043	0.956522	0.934783	0.954545	0.916667	0.933333	21	22	1	2	0	0.913043	0.956522	0.934783	0.954545	0.916667	0.933333
GPT3	none	3	buchan	1	0.956522	0.962963	0.8	1	0.888889	4	22	1	0	0	1	0.956522	0.962963	0.8	1	0.888889
GPT3	none	3	clezar	0.806452	1	0.888889	1	0.793103	0.892857	25	23	0	6	0	0.806452	1	0.888889	1	0.793103	0.892857
GPT3	none	3	cutting	1	0.73913	0.769231	0.333333	1	0.5	3	17	6	0	0	1	0.73913	0.769231	0.333333	1	0.5
GPT3	none	3	dopper	0.75	0.913043	0.870968	0.75	0.913043	0.75	6	21	2	2	0	0.75	0.913043	0.870968	0.75	0.913043	0.75
GPT3	none	3	ghoraba	0.8	0.869565	0.857143	0.571429	0.952381	0.666667	4	20	3	1	0	0.8	0.869565	0.857143	0.571429	0.952381	0.666667
GPT3	none	3	hjetland	1	0.695652	0.8	0.631579	1	0.774194	12	16	7	0	0	1	0.695652	0.8	0.631579	1	0.774194
GPT3	none	3	karkou	1	0.652174	0.692308	0.272727	1	0.428571	3	15	8	0	0	1	0.652174	0.692308	0.272727	1	0.428571
GPT3	none	3	lin	0.8125	0.782609	0.794872	0.722222	0.857143	0.764706	13	18	5	3	0	0.8125	0.782609	0.794872	0.722222	0.857143	0.764706
GPT3	none	3	lynch	1	0.782609	0.833333	0.583333	1	0.736842	7	18	5	0	0	1	0.782609	0.833333	0.583333	1	0.736842
GPT3	none	3	malik	0.95	0.956522	0.953488	0.95	0.956522	0.95	19	22	1	1	0	0.95	0.956522	0.953488	0.95	0.956522	0.95
GPT3	none	3	mohamed	1	0.913043	0.941176	0.846154	1	0.916667	11	21	2	0	0	1	0.913043	0.941176	0.846154	1	0.916667
GPT3	none	3	roy	0.785714	0.565217	0.686275	0.6875	0.684211	0.733333	22	13	10	6	0	0.785714	0.565217	0.686275	0.6875	0.684211	0.733333
GPT3	none	3	santos	1	0.826087	0.857143	0.555556	1	0.714286	5	19	4	0	0	1	0.826087	0.857143	0.555556	1	0.714286
GPT3	none	3	setthawong	1	0.304348	0.636364	0.567568	1	0.724138	21	7	16	0	0	1	0.304348	0.636364	0.567568	1	0.724138
GPT3	none	3	sevaux	0.75	1	0.962963	1	0.958333	0.857143	3	23	0	1	0	0.75	1	0.962963	1	0.958333	0.857143
GPT3	none	3	singh_glasses	1	0.565217	0.75	0.62963	1	0.772727	17	13	10	0	0	1	0.565217	0.75	0.62963	1	0.772727
GPT3	none	3	singh_pemphigoid	0.9375	0.695652	0.794872	0.681818	0.941176	0.789474	15	16	7	1	0	0.9375	0.695652	0.794872	0.681818	0.941176	0.789474
GPT3	none	3	sulewski	0.333333	1	0.8125	1	0.793103	0.5	3	23	0	6	0	0.333333	1	0.8125	1	0.793103	0.5
GPT3	none	3	sulistyo	0	0.608696	0.608696	0	1	0	0	14	9	0	0	0	0.608696	0.608696	0	1	0
GPT3	none	3	white	0.954545	0.869565	0.911111	0.875	0.952381	0.913043	21	20	3	1	0	0.954545	0.869565	0.911111	0.875	0.952381	0.913043
GPT3	none	3	younis	1	0.652174	0.68	0.2	1	0.333333	2	15	8	0	0	1	0.652174	0.68	0.2	1	0.333333
GPT3	none	3	zhu	1	0.26087	0.37037	0.190476	1	0.32	4	6	17	0	0	1	0.26087	0.37037	0.190476	1	0.32
