# Supplementary material for: High-performance automated abstract screening with large language model ensembles
Source: J Am Med Inform Assoc. 2025 Mar 22;32(5):893–904. doi: 10.1093/jamia/ocaf050 (PMC12012331; doi:10.1093/jamia/ocaf050)
Supplement: ocaf050_Supplementary_Data [file ocaf050_supplementary_data.zip › Supplementary Files/Supplementary Material 2/Development dataset runs/GPT4 Sample Final/GPT4_title_3_stats.xlsx]

## Sheet: Sheet1
model	prompt	repeat no.	review	sens	spec	accu	ppv	npv	f1	tp	tn	fp	fn	invalid decisions	true sens	true spec	true accu	true ppv	true npv	true f1
GPT4	title	3	all	0.741697	0.877127	0.83125	0.755639	0.868914	0.748603	201	464	65	70	0	0.741697	0.877127	0.83125	0.755639	0.868914	0.748603
GPT4	title	3	bellon	0.73913	0.956522	0.847826	0.944444	0.785714	0.829268	17	22	1	6	0	0.73913	0.956522	0.847826	0.944444	0.785714	0.829268
GPT4	title	3	buchan	1	0.913043	0.925926	0.666667	1	0.8	4	21	2	0	0	1	0.913043	0.925926	0.666667	1	0.8
GPT4	title	3	clezar	0.806452	0.956522	0.87037	0.961538	0.785714	0.877193	25	22	1	6	0	0.806452	0.956522	0.87037	0.961538	0.785714	0.877193
GPT4	title	3	cutting	0.333333	1	0.923077	1	0.92	0.5	1	23	0	2	0	0.333333	1	0.923077	1	0.92	0.5
GPT4	title	3	dopper	0.25	1	0.806452	1	0.793103	0.4	2	23	0	6	0	0.25	1	0.806452	1	0.793103	0.4
GPT4	title	3	ghoraba	0.8	0.956522	0.928571	0.8	0.956522	0.8	4	22	1	1	0	0.8	0.956522	0.928571	0.8	0.956522	0.8
GPT4	title	3	hjetland	0.833333	1	0.942857	1	0.92	0.909091	10	23	0	2	0	0.833333	1	0.942857	1	0.92	0.909091
GPT4	title	3	karkou	1	0.869565	0.884615	0.5	1	0.666667	3	20	3	0	0	1	0.869565	0.884615	0.5	1	0.666667
GPT4	title	3	lin	0.875	0.913043	0.897436	0.875	0.913043	0.875	14	21	2	2	0	0.875	0.913043	0.897436	0.875	0.913043	0.875
GPT4	title	3	lynch	0.857143	0.913043	0.9	0.75	0.954545	0.8	6	21	2	1	0	0.857143	0.913043	0.9	0.75	0.954545	0.8
GPT4	title	3	malik	1	0.956522	0.976744	0.952381	1	0.97561	20	22	1	0	0	1	0.956522	0.976744	0.952381	1	0.97561
GPT4	title	3	mohamed	1	0.913043	0.941176	0.846154	1	0.916667	11	21	2	0	0	1	0.913043	0.941176	0.846154	1	0.916667
GPT4	title	3	roy	0.142857	0.869565	0.470588	0.571429	0.454545	0.228571	4	20	3	24	0	0.142857	0.869565	0.470588	0.571429	0.454545	0.228571
GPT4	title	3	santos	0.8	0.913043	0.892857	0.666667	0.954545	0.727273	4	21	2	1	0	0.8	0.913043	0.892857	0.666667	0.954545	0.727273
GPT4	title	3	setthawong	0.857143	0.913043	0.886364	0.9	0.875	0.878049	18	21	2	3	0	0.857143	0.913043	0.886364	0.9	0.875	0.878049
GPT4	title	3	sevaux	0.5	1	0.925926	1	0.92	0.666667	2	23	0	2	0	0.5	1	0.925926	1	0.92	0.666667
GPT4	title	3	singh_glasses	0.647059	0.782609	0.725	0.6875	0.75	0.666667	11	18	5	6	0	0.647059	0.782609	0.725	0.6875	0.75	0.666667
GPT4	title	3	singh_pemphigoid	0.9375	0.478261	0.666667	0.555556	0.916667	0.697674	15	11	12	1	0	0.9375	0.478261	0.666667	0.555556	0.916667	0.697674
GPT4	title	3	sulewski	0.444444	1	0.84375	1	0.821429	0.615385	4	23	0	5	0	0.444444	1	0.84375	1	0.821429	0.615385
GPT4	title	3	sulistyo	0	0.521739	0.521739	0	1	0	0	12	11	0	0	0	0.521739	0.521739	0	1	0
GPT4	title	3	white	0.909091	1	0.955556	1	0.92	0.952381	20	23	0	2	0	0.909091	1	0.955556	1	0.92	0.952381
GPT4	title	3	younis	1	0.913043	0.92	0.5	1	0.666667	2	21	2	0	0	1	0.913043	0.92	0.5	1	0.666667
GPT4	title	3	zhu	1	0.434783	0.518519	0.235294	1	0.380952	4	10	13	0	0	1	0.434783	0.518519	0.235294	1	0.380952
