# Supplementary material for: High-performance automated abstract screening with large language model ensembles
Source: J Am Med Inform Assoc. 2025 Mar 22;32(5):893–904. doi: 10.1093/jamia/ocaf050 (PMC12012331; doi:10.1093/jamia/ocaf050)
Supplement: ocaf050_Supplementary_Data [file ocaf050_supplementary_data.zip › Supplementary Files/Supplementary Material 2/Development dataset runs/GPT4 Sample Final/GPT4_extreme_2_stats.xlsx]

## Sheet: Sheet1
model	prompt	repeat no.	review	sens	spec	accu	ppv	npv	f1	tp	tn	fp	fn	invalid decisions	true sens	true spec	true accu	true ppv	true npv	true f1
GPT4	extreme	2	all	0.819188	0.886578	0.86375	0.787234	0.905405	0.802893	222	469	60	49	0	0.819188	0.886578	0.86375	0.787234	0.905405	0.802893
GPT4	extreme	2	bellon	0.695652	1	0.847826	1	0.766667	0.820513	16	23	0	7	0	0.695652	1	0.847826	1	0.766667	0.820513
GPT4	extreme	2	buchan	1	0.913043	0.925926	0.666667	1	0.8	4	21	2	0	0	1	0.913043	0.925926	0.666667	1	0.8
GPT4	extreme	2	clezar	0.967742	0.913043	0.944444	0.9375	0.954545	0.952381	30	21	2	1	0	0.967742	0.913043	0.944444	0.9375	0.954545	0.952381
GPT4	extreme	2	cutting	0.333333	1	0.923077	1	0.92	0.5	1	23	0	2	0	0.333333	1	0.923077	1	0.92	0.5
GPT4	extreme	2	dopper	0.375	1	0.83871	1	0.821429	0.545455	3	23	0	5	0	0.375	1	0.83871	1	0.821429	0.545455
GPT4	extreme	2	ghoraba	0.8	0.956522	0.928571	0.8	0.956522	0.8	4	22	1	1	0	0.8	0.956522	0.928571	0.8	0.956522	0.8
GPT4	extreme	2	hjetland	0.833333	0.913043	0.885714	0.833333	0.913043	0.833333	10	21	2	2	0	0.833333	0.913043	0.885714	0.833333	0.913043	0.833333
GPT4	extreme	2	karkou	1	0.826087	0.846154	0.428571	1	0.6	3	19	4	0	0	1	0.826087	0.846154	0.428571	1	0.6
GPT4	extreme	2	lin	1	0.869565	0.923077	0.842105	1	0.914286	16	20	3	0	0	1	0.869565	0.923077	0.842105	1	0.914286
GPT4	extreme	2	lynch	0.714286	0.913043	0.866667	0.714286	0.913043	0.714286	5	21	2	2	0	0.714286	0.913043	0.866667	0.714286	0.913043	0.714286
GPT4	extreme	2	malik	0.95	0.956522	0.953488	0.95	0.956522	0.95	19	22	1	1	0	0.95	0.956522	0.953488	0.95	0.956522	0.95
GPT4	extreme	2	mohamed	0.909091	0.913043	0.911765	0.833333	0.954545	0.869565	10	21	2	1	0	0.909091	0.913043	0.911765	0.833333	0.954545	0.869565
GPT4	extreme	2	roy	0.607143	0.913043	0.745098	0.894737	0.65625	0.723404	17	21	2	11	0	0.607143	0.913043	0.745098	0.894737	0.65625	0.723404
GPT4	extreme	2	santos	0.8	0.913043	0.892857	0.666667	0.954545	0.727273	4	21	2	1	0	0.8	0.913043	0.892857	0.666667	0.954545	0.727273
GPT4	extreme	2	setthawong	0.952381	0.73913	0.840909	0.769231	0.944444	0.851064	20	17	6	1	0	0.952381	0.73913	0.840909	0.769231	0.944444	0.851064
GPT4	extreme	2	sevaux	1	1	1	1	1	1	4	23	0	0	0	1	1	1	1	1	1
GPT4	extreme	2	singh_glasses	0.588235	0.913043	0.775	0.833333	0.75	0.689655	10	21	2	7	0	0.588235	0.913043	0.775	0.833333	0.75	0.689655
GPT4	extreme	2	singh_pemphigoid	1	0.478261	0.692308	0.571429	1	0.727273	16	11	12	0	0	1	0.478261	0.692308	0.571429	1	0.727273
GPT4	extreme	2	sulewski	0.444444	1	0.84375	1	0.821429	0.615385	4	23	0	5	0	0.444444	1	0.84375	1	0.821429	0.615385
GPT4	extreme	2	sulistyo	0	0.565217	0.565217	0	1	0	0	13	10	0	0	0	0.565217	0.565217	0	1	0
GPT4	extreme	2	white	0.909091	1	0.955556	1	0.92	0.952381	20	23	0	2	0	0.909091	1	0.955556	1	0.92	0.952381
GPT4	extreme	2	younis	1	0.869565	0.88	0.4	1	0.571429	2	20	3	0	0	1	0.869565	0.88	0.4	1	0.571429
GPT4	extreme	2	zhu	1	0.826087	0.851852	0.5	1	0.666667	4	19	4	0	0	1	0.826087	0.851852	0.5	1	0.666667
