# Supplementary material for: High-performance automated abstract screening with large language model ensembles
Source: J Am Med Inform Assoc. 2025 Mar 22;32(5):893–904. doi: 10.1093/jamia/ocaf050 (PMC12012331; doi:10.1093/jamia/ocaf050)
Supplement: ocaf050_Supplementary_Data [file ocaf050_supplementary_data.zip › Supplementary Files/Supplementary Material 2/Development dataset runs/GPT4 Sample Final/GPT4_moderate_1_stats.xlsx]

## Sheet: Sheet1
model	prompt	repeat no.	review	sens	spec	accu	ppv	npv	f1	tp	tn	fp	fn	invalid decisions	true sens	true spec	true accu	true ppv	true npv	true f1
GPT4	moderate	1	all	0.535055	0.975425	0.82625	0.917722	0.803738	0.675991	145	516	13	126	0	0.535055	0.975425	0.82625	0.917722	0.803738	0.675991
GPT4	moderate	1	bellon	0.217391	1	0.608696	1	0.560976	0.357143	5	23	0	18	0	0.217391	1	0.608696	1	0.560976	0.357143
GPT4	moderate	1	buchan	0.5	1	0.925926	1	0.92	0.666667	2	23	0	2	0	0.5	1	0.925926	1	0.92	0.666667
GPT4	moderate	1	clezar	0.516129	1	0.722222	1	0.605263	0.680851	16	23	0	15	0	0.516129	1	0.722222	1	0.605263	0.680851
GPT4	moderate	1	cutting	0.333333	1	0.923077	1	0.92	0.5	1	23	0	2	0	0.333333	1	0.923077	1	0.92	0.5
GPT4	moderate	1	dopper	0	1	0.741935	0	0.741935	0	0	23	0	8	0	0	1	0.741935	0	0.741935	0
GPT4	moderate	1	ghoraba	0.8	1	0.964286	1	0.958333	0.888889	4	23	0	1	0	0.8	1	0.964286	1	0.958333	0.888889
GPT4	moderate	1	hjetland	0.5	1	0.828571	1	0.793103	0.666667	6	23	0	6	0	0.5	1	0.828571	1	0.793103	0.666667
GPT4	moderate	1	karkou	1	1	1	1	1	1	3	23	0	0	0	1	1	1	1	1	1
GPT4	moderate	1	lin	0.8125	0.956522	0.897436	0.928571	0.88	0.866667	13	22	1	3	0	0.8125	0.956522	0.897436	0.928571	0.88	0.866667
GPT4	moderate	1	lynch	0.428571	1	0.866667	1	0.851852	0.6	3	23	0	4	0	0.428571	1	0.866667	1	0.851852	0.6
GPT4	moderate	1	malik	0.85	0.956522	0.906977	0.944444	0.88	0.894737	17	22	1	3	0	0.85	0.956522	0.906977	0.944444	0.88	0.894737
GPT4	moderate	1	mohamed	0.727273	1	0.911765	1	0.884615	0.842105	8	23	0	3	0	0.727273	1	0.911765	1	0.884615	0.842105
GPT4	moderate	1	roy	0.107143	0.956522	0.490196	0.75	0.468085	0.1875	3	22	1	25	0	0.107143	0.956522	0.490196	0.75	0.468085	0.1875
GPT4	moderate	1	santos	0.8	0.956522	0.928571	0.8	0.956522	0.8	4	22	1	1	0	0.8	0.956522	0.928571	0.8	0.956522	0.8
GPT4	moderate	1	setthawong	0.809524	0.956522	0.886364	0.944444	0.846154	0.871795	17	22	1	4	0	0.809524	0.956522	0.886364	0.944444	0.846154	0.871795
GPT4	moderate	1	sevaux	0.25	1	0.888889	1	0.884615	0.4	1	23	0	3	0	0.25	1	0.888889	1	0.884615	0.4
GPT4	moderate	1	singh_glasses	0.117647	1	0.625	1	0.605263	0.210526	2	23	0	15	0	0.117647	1	0.625	1	0.605263	0.210526
GPT4	moderate	1	singh_pemphigoid	0.9375	0.869565	0.897436	0.833333	0.952381	0.882353	15	20	3	1	0	0.9375	0.869565	0.897436	0.833333	0.952381	0.882353
GPT4	moderate	1	sulewski	0.444444	1	0.84375	1	0.821429	0.615385	4	23	0	5	0	0.444444	1	0.84375	1	0.821429	0.615385
GPT4	moderate	1	sulistyo	0	0.826087	0.826087	0	1	0	0	19	4	0	0	0	0.826087	0.826087	0	1	0
GPT4	moderate	1	white	0.681818	1	0.844444	1	0.766667	0.810811	15	23	0	7	0	0.681818	1	0.844444	1	0.766667	0.810811
GPT4	moderate	1	younis	1	0.956522	0.96	0.666667	1	0.8	2	22	1	0	0	1	0.956522	0.96	0.666667	1	0.8
GPT4	moderate	1	zhu	1	1	1	1	1	1	4	23	0	0	0	1	1	1	1	1	1
