# Supplementary material for: High-performance automated abstract screening with large language model ensembles
Source: J Am Med Inform Assoc. 2025 Mar 22;32(5):893–904. doi: 10.1093/jamia/ocaf050 (PMC12012331; doi:10.1093/jamia/ocaf050)
Supplement: ocaf050_Supplementary_Data [file ocaf050_supplementary_data.zip › Supplementary Files/Supplementary Material 2/Development dataset runs/GPT4 Sample Final/GPT4_heavy_2_stats.xlsx]

## Sheet: Sheet1
model	prompt	repeat no.	review	sens	spec	accu	ppv	npv	f1	tp	tn	fp	fn	invalid decisions	true sens	true spec	true accu	true ppv	true npv	true f1
GPT4	heavy	2	all	0.590406	0.973535	0.84375	0.91954	0.822684	0.719101	160	515	14	111	0	0.590406	0.973535	0.84375	0.91954	0.822684	0.719101
GPT4	heavy	2	bellon	0.347826	1	0.673913	1	0.605263	0.516129	8	23	0	15	0	0.347826	1	0.673913	1	0.605263	0.516129
GPT4	heavy	2	buchan	0.75	1	0.962963	1	0.958333	0.857143	3	23	0	1	0	0.75	1	0.962963	1	0.958333	0.857143
GPT4	heavy	2	clezar	0.612903	1	0.777778	1	0.657143	0.76	19	23	0	12	0	0.612903	1	0.777778	1	0.657143	0.76
GPT4	heavy	2	cutting	0.333333	1	0.923077	1	0.92	0.5	1	23	0	2	0	0.333333	1	0.923077	1	0.92	0.5
GPT4	heavy	2	dopper	0.125	1	0.774194	1	0.766667	0.222222	1	23	0	7	0	0.125	1	0.774194	1	0.766667	0.222222
GPT4	heavy	2	ghoraba	0.8	1	0.964286	1	0.958333	0.888889	4	23	0	1	0	0.8	1	0.964286	1	0.958333	0.888889
GPT4	heavy	2	hjetland	0.583333	1	0.857143	1	0.821429	0.736842	7	23	0	5	0	0.583333	1	0.857143	1	0.821429	0.736842
GPT4	heavy	2	karkou	1	0.956522	0.961538	0.75	1	0.857143	3	22	1	0	0	1	0.956522	0.961538	0.75	1	0.857143
GPT4	heavy	2	lin	0.8125	0.913043	0.871795	0.866667	0.875	0.83871	13	21	2	3	0	0.8125	0.913043	0.871795	0.866667	0.875	0.83871
GPT4	heavy	2	lynch	0.571429	1	0.9	1	0.884615	0.727273	4	23	0	3	0	0.571429	1	0.9	1	0.884615	0.727273
GPT4	heavy	2	malik	0.8	0.956522	0.883721	0.941176	0.846154	0.864865	16	22	1	4	0	0.8	0.956522	0.883721	0.941176	0.846154	0.864865
GPT4	heavy	2	mohamed	0.727273	1	0.911765	1	0.884615	0.842105	8	23	0	3	0	0.727273	1	0.911765	1	0.884615	0.842105
GPT4	heavy	2	roy	0.178571	0.956522	0.529412	0.833333	0.488889	0.294118	5	22	1	23	0	0.178571	0.956522	0.529412	0.833333	0.488889	0.294118
GPT4	heavy	2	santos	0.8	0.956522	0.928571	0.8	0.956522	0.8	4	22	1	1	0	0.8	0.956522	0.928571	0.8	0.956522	0.8
GPT4	heavy	2	setthawong	0.857143	1	0.931818	1	0.884615	0.923077	18	23	0	3	0	0.857143	1	0.931818	1	0.884615	0.923077
GPT4	heavy	2	sevaux	0.5	1	0.925926	1	0.92	0.666667	2	23	0	2	0	0.5	1	0.925926	1	0.92	0.666667
GPT4	heavy	2	singh_glasses	0.235294	1	0.675	1	0.638889	0.380952	4	23	0	13	0	0.235294	1	0.675	1	0.638889	0.380952
GPT4	heavy	2	singh_pemphigoid	0.9375	0.869565	0.897436	0.833333	0.952381	0.882353	15	20	3	1	0	0.9375	0.869565	0.897436	0.833333	0.952381	0.882353
GPT4	heavy	2	sulewski	0.444444	1	0.84375	1	0.821429	0.615385	4	23	0	5	0	0.444444	1	0.84375	1	0.821429	0.615385
GPT4	heavy	2	sulistyo	0	0.826087	0.826087	0	1	0	0	19	4	0	0	0	0.826087	0.826087	0	1	0
GPT4	heavy	2	white	0.681818	1	0.844444	1	0.766667	0.810811	15	23	0	7	0	0.681818	1	0.844444	1	0.766667	0.810811
GPT4	heavy	2	younis	1	0.956522	0.96	0.666667	1	0.8	2	22	1	0	0	1	0.956522	0.96	0.666667	1	0.8
GPT4	heavy	2	zhu	1	1	1	1	1	1	4	23	0	0	0	1	1	1	1	1	1
