# Supplementary material for: High-performance automated abstract screening with large language model ensembles
Source: J Am Med Inform Assoc. 2025 Mar 22;32(5):893–904. doi: 10.1093/jamia/ocaf050 (PMC12012331; doi:10.1093/jamia/ocaf050)
Supplement: ocaf050_Supplementary_Data [file ocaf050_supplementary_data.zip › Supplementary Files/Supplementary Material 2/Development dataset runs/GPT4 Sample Final/GPT4_title_1_stats.xlsx]

## Sheet: Sheet1
model	prompt	repeat no.	review	sens	spec	accu	ppv	npv	f1	tp	tn	fp	fn	invalid decisions	true sens	true spec	true accu	true ppv	true npv	true f1
GPT4	title	1	all	0.745387	0.877127	0.8325	0.756554	0.870544	0.750929	202	464	65	69	0	0.745387	0.877127	0.8325	0.756554	0.870544	0.750929
GPT4	title	1	bellon	0.782609	0.956522	0.869565	0.947368	0.814815	0.857143	18	22	1	5	0	0.782609	0.956522	0.869565	0.947368	0.814815	0.857143
GPT4	title	1	buchan	1	0.913043	0.925926	0.666667	1	0.8	4	21	2	0	0	1	0.913043	0.925926	0.666667	1	0.8
GPT4	title	1	clezar	0.806452	1	0.888889	1	0.793103	0.892857	25	23	0	6	0	0.806452	1	0.888889	1	0.793103	0.892857
GPT4	title	1	cutting	0.333333	1	0.923077	1	0.92	0.5	1	23	0	2	0	0.333333	1	0.923077	1	0.92	0.5
GPT4	title	1	dopper	0.125	1	0.774194	1	0.766667	0.222222	1	23	0	7	0	0.125	1	0.774194	1	0.766667	0.222222
GPT4	title	1	ghoraba	0.8	1	0.964286	1	0.958333	0.888889	4	23	0	1	0	0.8	1	0.964286	1	0.958333	0.888889
GPT4	title	1	hjetland	0.833333	1	0.942857	1	0.92	0.909091	10	23	0	2	0	0.833333	1	0.942857	1	0.92	0.909091
GPT4	title	1	karkou	1	0.869565	0.884615	0.5	1	0.666667	3	20	3	0	0	1	0.869565	0.884615	0.5	1	0.666667
GPT4	title	1	lin	0.875	0.913043	0.897436	0.875	0.913043	0.875	14	21	2	2	0	0.875	0.913043	0.897436	0.875	0.913043	0.875
GPT4	title	1	lynch	0.857143	0.913043	0.9	0.75	0.954545	0.8	6	21	2	1	0	0.857143	0.913043	0.9	0.75	0.954545	0.8
GPT4	title	1	malik	0.95	0.956522	0.953488	0.95	0.956522	0.95	19	22	1	1	0	0.95	0.956522	0.953488	0.95	0.956522	0.95
GPT4	title	1	mohamed	1	0.913043	0.941176	0.846154	1	0.916667	11	21	2	0	0	1	0.913043	0.941176	0.846154	1	0.916667
GPT4	title	1	roy	0.107143	0.826087	0.431373	0.428571	0.431818	0.171429	3	19	4	25	0	0.107143	0.826087	0.431373	0.428571	0.431818	0.171429
GPT4	title	1	santos	0.8	0.913043	0.892857	0.666667	0.954545	0.727273	4	21	2	1	0	0.8	0.913043	0.892857	0.666667	0.954545	0.727273
GPT4	title	1	setthawong	0.857143	0.869565	0.863636	0.857143	0.869565	0.857143	18	20	3	3	0	0.857143	0.869565	0.863636	0.857143	0.869565	0.857143
GPT4	title	1	sevaux	0.5	1	0.925926	1	0.92	0.666667	2	23	0	2	0	0.5	1	0.925926	1	0.92	0.666667
GPT4	title	1	singh_glasses	0.823529	0.73913	0.775	0.7	0.85	0.756757	14	17	6	3	0	0.823529	0.73913	0.775	0.7	0.85	0.756757
GPT4	title	1	singh_pemphigoid	0.9375	0.478261	0.666667	0.555556	0.916667	0.697674	15	11	12	1	0	0.9375	0.478261	0.666667	0.555556	0.916667	0.697674
GPT4	title	1	sulewski	0.444444	1	0.84375	1	0.821429	0.615385	4	23	0	5	0	0.444444	1	0.84375	1	0.821429	0.615385
GPT4	title	1	sulistyo	0	0.608696	0.608696	0	1	0	0	14	9	0	0	0	0.608696	0.608696	0	1	0
GPT4	title	1	white	0.909091	1	0.955556	1	0.92	0.952381	20	23	0	2	0	0.909091	1	0.955556	1	0.92	0.952381
GPT4	title	1	younis	1	0.869565	0.88	0.4	1	0.571429	2	20	3	0	0	1	0.869565	0.88	0.4	1	0.571429
GPT4	title	1	zhu	1	0.434783	0.518519	0.235294	1	0.380952	4	10	13	0	0	1	0.434783	0.518519	0.235294	1	0.380952
