# Supplementary material for: High-performance automated abstract screening with large language model ensembles
Source: J Am Med Inform Assoc. 2025 Mar 22;32(5):893–904. doi: 10.1093/jamia/ocaf050 (PMC12012331; doi:10.1093/jamia/ocaf050)
Supplement: ocaf050_Supplementary_Data [file ocaf050_supplementary_data.zip › Supplementary Files/Supplementary Material 2/Development dataset runs/GPT4 Sample Final/GPT4_moderate_3_stats.xlsx]

## Sheet: Sheet1
model	prompt	repeat no.	review	sens	spec	accu	ppv	npv	f1	tp	tn	fp	fn	invalid decisions	true sens	true spec	true accu	true ppv	true npv	true f1
GPT4	moderate	3	all	0.546125	0.977316	0.83125	0.925	0.807813	0.686775	148	517	12	123	0	0.546125	0.977316	0.83125	0.925	0.807813	0.686775
GPT4	moderate	3	bellon	0.26087	1	0.630435	1	0.575	0.413793	6	23	0	17	0	0.26087	1	0.630435	1	0.575	0.413793
GPT4	moderate	3	buchan	0.75	1	0.962963	1	0.958333	0.857143	3	23	0	1	0	0.75	1	0.962963	1	0.958333	0.857143
GPT4	moderate	3	clezar	0.516129	1	0.722222	1	0.605263	0.680851	16	23	0	15	0	0.516129	1	0.722222	1	0.605263	0.680851
GPT4	moderate	3	cutting	0.333333	1	0.923077	1	0.92	0.5	1	23	0	2	0	0.333333	1	0.923077	1	0.92	0.5
GPT4	moderate	3	dopper	0	1	0.741935	0	0.741935	0	0	23	0	8	0	0	1	0.741935	0	0.741935	0
GPT4	moderate	3	ghoraba	0.8	1	0.964286	1	0.958333	0.888889	4	23	0	1	0	0.8	1	0.964286	1	0.958333	0.888889
GPT4	moderate	3	hjetland	0.5	1	0.828571	1	0.793103	0.666667	6	23	0	6	0	0.5	1	0.828571	1	0.793103	0.666667
GPT4	moderate	3	karkou	1	1	1	1	1	1	3	23	0	0	0	1	1	1	1	1	1
GPT4	moderate	3	lin	0.75	0.956522	0.871795	0.923077	0.846154	0.827586	12	22	1	4	0	0.75	0.956522	0.871795	0.923077	0.846154	0.827586
GPT4	moderate	3	lynch	0.571429	1	0.9	1	0.884615	0.727273	4	23	0	3	0	0.571429	1	0.9	1	0.884615	0.727273
GPT4	moderate	3	malik	0.85	0.956522	0.906977	0.944444	0.88	0.894737	17	22	1	3	0	0.85	0.956522	0.906977	0.944444	0.88	0.894737
GPT4	moderate	3	mohamed	0.727273	1	0.911765	1	0.884615	0.842105	8	23	0	3	0	0.727273	1	0.911765	1	0.884615	0.842105
GPT4	moderate	3	roy	0.107143	0.956522	0.490196	0.75	0.468085	0.1875	3	22	1	25	0	0.107143	0.956522	0.490196	0.75	0.468085	0.1875
GPT4	moderate	3	santos	0.8	0.956522	0.928571	0.8	0.956522	0.8	4	22	1	1	0	0.8	0.956522	0.928571	0.8	0.956522	0.8
GPT4	moderate	3	setthawong	0.761905	1	0.886364	1	0.821429	0.864865	16	23	0	5	0	0.761905	1	0.886364	1	0.821429	0.864865
GPT4	moderate	3	sevaux	0.25	1	0.888889	1	0.884615	0.4	1	23	0	3	0	0.25	1	0.888889	1	0.884615	0.4
GPT4	moderate	3	singh_glasses	0.176471	1	0.65	1	0.621622	0.3	3	23	0	14	0	0.176471	1	0.65	1	0.621622	0.3
GPT4	moderate	3	singh_pemphigoid	0.9375	0.913043	0.923077	0.882353	0.954545	0.909091	15	21	2	1	0	0.9375	0.913043	0.923077	0.882353	0.954545	0.909091
GPT4	moderate	3	sulewski	0.444444	1	0.84375	1	0.821429	0.615385	4	23	0	5	0	0.444444	1	0.84375	1	0.821429	0.615385
GPT4	moderate	3	sulistyo	0	0.826087	0.826087	0	1	0	0	19	4	0	0	0	0.826087	0.826087	0	1	0
GPT4	moderate	3	white	0.727273	1	0.866667	1	0.793103	0.842105	16	23	0	6	0	0.727273	1	0.866667	1	0.793103	0.842105
GPT4	moderate	3	younis	1	0.913043	0.92	0.5	1	0.666667	2	21	2	0	0	1	0.913043	0.92	0.5	1	0.666667
GPT4	moderate	3	zhu	1	1	1	1	1	1	4	23	0	0	0	1	1	1	1	1	1
