# Supplementary material for: High-performance automated abstract screening with large language model ensembles
Source: J Am Med Inform Assoc. 2025 Mar 22;32(5):893–904. doi: 10.1093/jamia/ocaf050 (PMC12012331; doi:10.1093/jamia/ocaf050)
Supplement: ocaf050_Supplementary_Data [file ocaf050_supplementary_data.zip › Supplementary Files/Supplementary Material 2/Development dataset runs/GPT4 Sample Final/GPT4_mild_2_stats.xlsx]

## Sheet: Sheet1
model	prompt	repeat no.	review	sens	spec	accu	ppv	npv	f1	tp	tn	fp	fn	invalid decisions	true sens	true spec	true accu	true ppv	true npv	true f1
GPT4	mild	2	all	0.520295	0.984877	0.8275	0.946309	0.800307	0.671429	141	521	8	130	0	0.520295	0.984877	0.8275	0.946309	0.800307	0.671429
GPT4	mild	2	bellon	0.217391	1	0.608696	1	0.560976	0.357143	5	23	0	18	0	0.217391	1	0.608696	1	0.560976	0.357143
GPT4	mild	2	buchan	0.5	1	0.925926	1	0.92	0.666667	2	23	0	2	0	0.5	1	0.925926	1	0.92	0.666667
GPT4	mild	2	clezar	0.483871	1	0.703704	1	0.589744	0.652174	15	23	0	16	0	0.483871	1	0.703704	1	0.589744	0.652174
GPT4	mild	2	cutting	0.333333	1	0.923077	1	0.92	0.5	1	23	0	2	0	0.333333	1	0.923077	1	0.92	0.5
GPT4	mild	2	dopper	0.125	1	0.774194	1	0.766667	0.222222	1	23	0	7	0	0.125	1	0.774194	1	0.766667	0.222222
GPT4	mild	2	ghoraba	0.8	1	0.964286	1	0.958333	0.888889	4	23	0	1	0	0.8	1	0.964286	1	0.958333	0.888889
GPT4	mild	2	hjetland	0.5	1	0.828571	1	0.793103	0.666667	6	23	0	6	0	0.5	1	0.828571	1	0.793103	0.666667
GPT4	mild	2	karkou	1	1	1	1	1	1	3	23	0	0	0	1	1	1	1	1	1
GPT4	mild	2	lin	0.75	0.956522	0.871795	0.923077	0.846154	0.827586	12	22	1	4	0	0.75	0.956522	0.871795	0.923077	0.846154	0.827586
GPT4	mild	2	lynch	0.571429	1	0.9	1	0.884615	0.727273	4	23	0	3	0	0.571429	1	0.9	1	0.884615	0.727273
GPT4	mild	2	malik	0.8	1	0.906977	1	0.851852	0.888889	16	23	0	4	0	0.8	1	0.906977	1	0.851852	0.888889
GPT4	mild	2	mohamed	0.727273	1	0.911765	1	0.884615	0.842105	8	23	0	3	0	0.727273	1	0.911765	1	0.884615	0.842105
GPT4	mild	2	roy	0.107143	0.956522	0.490196	0.75	0.468085	0.1875	3	22	1	25	0	0.107143	0.956522	0.490196	0.75	0.468085	0.1875
GPT4	mild	2	santos	0.8	0.956522	0.928571	0.8	0.956522	0.8	4	22	1	1	0	0.8	0.956522	0.928571	0.8	0.956522	0.8
GPT4	mild	2	setthawong	0.809524	1	0.909091	1	0.851852	0.894737	17	23	0	4	0	0.809524	1	0.909091	1	0.851852	0.894737
GPT4	mild	2	sevaux	0.25	1	0.888889	1	0.884615	0.4	1	23	0	3	0	0.25	1	0.888889	1	0.884615	0.4
GPT4	mild	2	singh_glasses	0.0588235	1	0.6	1	0.589744	0.111111	1	23	0	16	0	0.0588235	1	0.6	1	0.589744	0.111111
GPT4	mild	2	singh_pemphigoid	0.9375	0.913043	0.923077	0.882353	0.954545	0.909091	15	21	2	1	0	0.9375	0.913043	0.923077	0.882353	0.954545	0.909091
GPT4	mild	2	sulewski	0.444444	1	0.84375	1	0.821429	0.615385	4	23	0	5	0	0.444444	1	0.84375	1	0.821429	0.615385
GPT4	mild	2	sulistyo	0	0.913043	0.913043	0	1	0	0	21	2	0	0	0	0.913043	0.913043	0	1	0
GPT4	mild	2	white	0.636364	1	0.822222	1	0.741935	0.777778	14	23	0	8	0	0.636364	1	0.822222	1	0.741935	0.777778
GPT4	mild	2	younis	0.5	0.956522	0.92	0.5	0.956522	0.5	1	22	1	1	0	0.5	0.956522	0.92	0.5	0.956522	0.5
GPT4	mild	2	zhu	1	1	1	1	1	1	4	23	0	0	0	1	1	1	1	1	1
