# Supplementary material for: High-performance automated abstract screening with large language model ensembles
Source: J Am Med Inform Assoc. 2025 Mar 22;32(5):893–904. doi: 10.1093/jamia/ocaf050 (PMC12012331; doi:10.1093/jamia/ocaf050)
Supplement: ocaf050_Supplementary_Data [file ocaf050_supplementary_data.zip › Supplementary Files/Supplementary Material 2/Development dataset runs/GPT4 Sample Final/GPT4_mild_1_stats.xlsx]

## Sheet: Sheet1
model	prompt	repeat no.	review	sens	spec	accu	ppv	npv	f1	tp	tn	fp	fn	invalid decisions	true sens	true spec	true accu	true ppv	true npv	true f1
GPT4	mild	1	all	0.542435	0.982987	0.83375	0.942308	0.807453	0.688525	147	520	9	124	0	0.542435	0.982987	0.83375	0.942308	0.807453	0.688525
GPT4	mild	1	bellon	0.347826	1	0.673913	1	0.605263	0.516129	8	23	0	15	0	0.347826	1	0.673913	1	0.605263	0.516129
GPT4	mild	1	buchan	0.5	1	0.925926	1	0.92	0.666667	2	23	0	2	0	0.5	1	0.925926	1	0.92	0.666667
GPT4	mild	1	clezar	0.516129	1	0.722222	1	0.605263	0.680851	16	23	0	15	0	0.516129	1	0.722222	1	0.605263	0.680851
GPT4	mild	1	cutting	0.333333	1	0.923077	1	0.92	0.5	1	23	0	2	0	0.333333	1	0.923077	1	0.92	0.5
GPT4	mild	1	dopper	0	1	0.741935	0	0.741935	0	0	23	0	8	0	0	1	0.741935	0	0.741935	0
GPT4	mild	1	ghoraba	0.8	1	0.964286	1	0.958333	0.888889	4	23	0	1	0	0.8	1	0.964286	1	0.958333	0.888889
GPT4	mild	1	hjetland	0.5	1	0.828571	1	0.793103	0.666667	6	23	0	6	0	0.5	1	0.828571	1	0.793103	0.666667
GPT4	mild	1	karkou	1	1	1	1	1	1	3	23	0	0	0	1	1	1	1	1	1
GPT4	mild	1	lin	0.8125	0.956522	0.897436	0.928571	0.88	0.866667	13	22	1	3	0	0.8125	0.956522	0.897436	0.928571	0.88	0.866667
GPT4	mild	1	lynch	0.571429	1	0.9	1	0.884615	0.727273	4	23	0	3	0	0.571429	1	0.9	1	0.884615	0.727273
GPT4	mild	1	malik	0.8	1	0.906977	1	0.851852	0.888889	16	23	0	4	0	0.8	1	0.906977	1	0.851852	0.888889
GPT4	mild	1	mohamed	0.727273	1	0.911765	1	0.884615	0.842105	8	23	0	3	0	0.727273	1	0.911765	1	0.884615	0.842105
GPT4	mild	1	roy	0.107143	0.956522	0.490196	0.75	0.468085	0.1875	3	22	1	25	0	0.107143	0.956522	0.490196	0.75	0.468085	0.1875
GPT4	mild	1	santos	0.8	0.956522	0.928571	0.8	0.956522	0.8	4	22	1	1	0	0.8	0.956522	0.928571	0.8	0.956522	0.8
GPT4	mild	1	setthawong	0.761905	1	0.886364	1	0.821429	0.864865	16	23	0	5	0	0.761905	1	0.886364	1	0.821429	0.864865
GPT4	mild	1	sevaux	0.5	1	0.925926	1	0.92	0.666667	2	23	0	2	0	0.5	1	0.925926	1	0.92	0.666667
GPT4	mild	1	singh_glasses	0.0588235	1	0.6	1	0.589744	0.111111	1	23	0	16	0	0.0588235	1	0.6	1	0.589744	0.111111
GPT4	mild	1	singh_pemphigoid	0.9375	0.913043	0.923077	0.882353	0.954545	0.909091	15	21	2	1	0	0.9375	0.913043	0.923077	0.882353	0.954545	0.909091
GPT4	mild	1	sulewski	0.444444	1	0.84375	1	0.821429	0.615385	4	23	0	5	0	0.444444	1	0.84375	1	0.821429	0.615385
GPT4	mild	1	sulistyo	0	0.869565	0.869565	0	1	0	0	20	3	0	0	0	0.869565	0.869565	0	1	0
GPT4	mild	1	white	0.727273	1	0.866667	1	0.793103	0.842105	16	23	0	6	0	0.727273	1	0.866667	1	0.793103	0.842105
GPT4	mild	1	younis	0.5	0.956522	0.92	0.5	0.956522	0.5	1	22	1	1	0	0.5	0.956522	0.92	0.5	0.956522	0.5
GPT4	mild	1	zhu	1	1	1	1	1	1	4	23	0	0	0	1	1	1	1	1	1
