# Supplementary material for: High-performance automated abstract screening with large language model ensembles
Source: J Am Med Inform Assoc. 2025 Mar 22;32(5):893–904. doi: 10.1093/jamia/ocaf050 (PMC12012331; doi:10.1093/jamia/ocaf050)
Supplement: ocaf050_Supplementary_Data [file ocaf050_supplementary_data.zip › Supplementary Files/Supplementary Material 2/Development dataset runs/GPT4 Sample Final/GPT4_heavy_1_stats.xlsx]

## Sheet: Sheet1
model	prompt	repeat no.	review	sens	spec	accu	ppv	npv	f1	tp	tn	fp	fn	invalid decisions	true sens	true spec	true accu	true ppv	true npv	true f1
GPT4	heavy	1	all	0.605166	0.975425	0.85	0.926554	0.82825	0.732143	164	516	13	107	0	0.605166	0.975425	0.85	0.926554	0.82825	0.732143
GPT4	heavy	1	bellon	0.26087	1	0.630435	1	0.575	0.413793	6	23	0	17	0	0.26087	1	0.630435	1	0.575	0.413793
GPT4	heavy	1	buchan	1	1	1	1	1	1	4	23	0	0	0	1	1	1	1	1	1
GPT4	heavy	1	clezar	0.709677	1	0.833333	1	0.71875	0.830189	22	23	0	9	0	0.709677	1	0.833333	1	0.71875	0.830189
GPT4	heavy	1	cutting	0.333333	1	0.923077	1	0.92	0.5	1	23	0	2	0	0.333333	1	0.923077	1	0.92	0.5
GPT4	heavy	1	dopper	0.125	1	0.774194	1	0.766667	0.222222	1	23	0	7	0	0.125	1	0.774194	1	0.766667	0.222222
GPT4	heavy	1	ghoraba	0.8	1	0.964286	1	0.958333	0.888889	4	23	0	1	0	0.8	1	0.964286	1	0.958333	0.888889
GPT4	heavy	1	hjetland	0.5	1	0.828571	1	0.793103	0.666667	6	23	0	6	0	0.5	1	0.828571	1	0.793103	0.666667
GPT4	heavy	1	karkou	1	1	1	1	1	1	3	23	0	0	0	1	1	1	1	1	1
GPT4	heavy	1	lin	0.8125	0.956522	0.897436	0.928571	0.88	0.866667	13	22	1	3	0	0.8125	0.956522	0.897436	0.928571	0.88	0.866667
GPT4	heavy	1	lynch	0.571429	1	0.9	1	0.884615	0.727273	4	23	0	3	0	0.571429	1	0.9	1	0.884615	0.727273
GPT4	heavy	1	malik	0.85	0.956522	0.906977	0.944444	0.88	0.894737	17	22	1	3	0	0.85	0.956522	0.906977	0.944444	0.88	0.894737
GPT4	heavy	1	mohamed	0.727273	1	0.911765	1	0.884615	0.842105	8	23	0	3	0	0.727273	1	0.911765	1	0.884615	0.842105
GPT4	heavy	1	roy	0.285714	0.956522	0.588235	0.888889	0.52381	0.432432	8	22	1	20	0	0.285714	0.956522	0.588235	0.888889	0.52381	0.432432
GPT4	heavy	1	santos	0.8	0.956522	0.928571	0.8	0.956522	0.8	4	22	1	1	0	0.8	0.956522	0.928571	0.8	0.956522	0.8
GPT4	heavy	1	setthawong	0.857143	1	0.931818	1	0.884615	0.923077	18	23	0	3	0	0.857143	1	0.931818	1	0.884615	0.923077
GPT4	heavy	1	sevaux	0.5	1	0.925926	1	0.92	0.666667	2	23	0	2	0	0.5	1	0.925926	1	0.92	0.666667
GPT4	heavy	1	singh_glasses	0.176471	1	0.65	1	0.621622	0.3	3	23	0	14	0	0.176471	1	0.65	1	0.621622	0.3
GPT4	heavy	1	singh_pemphigoid	0.9375	0.869565	0.897436	0.833333	0.952381	0.882353	15	20	3	1	0	0.9375	0.869565	0.897436	0.833333	0.952381	0.882353
GPT4	heavy	1	sulewski	0.444444	1	0.84375	1	0.821429	0.615385	4	23	0	5	0	0.444444	1	0.84375	1	0.821429	0.615385
GPT4	heavy	1	sulistyo	0	0.826087	0.826087	0	1	0	0	19	4	0	0	0	0.826087	0.826087	0	1	0
GPT4	heavy	1	white	0.681818	1	0.844444	1	0.766667	0.810811	15	23	0	7	0	0.681818	1	0.844444	1	0.766667	0.810811
GPT4	heavy	1	younis	1	0.913043	0.92	0.5	1	0.666667	2	21	2	0	0	1	0.913043	0.92	0.5	1	0.666667
GPT4	heavy	1	zhu	1	1	1	1	1	1	4	23	0	0	0	1	1	1	1	1	1
