# Supplementary material for: High-performance automated abstract screening with large language model ensembles
Source: J Am Med Inform Assoc. 2025 Mar 22;32(5):893–904. doi: 10.1093/jamia/ocaf050 (PMC12012331; doi:10.1093/jamia/ocaf050)
Supplement: ocaf050_Supplementary_Data [file ocaf050_supplementary_data.zip › Supplementary Files/Supplementary Material 2/Development dataset runs/GPT4 Sample Final/GPT4_extreme_3_stats.xlsx]

## Sheet: Sheet1
model	prompt	repeat no.	review	sens	spec	accu	ppv	npv	f1	tp	tn	fp	fn	invalid decisions	true sens	true spec	true accu	true ppv	true npv	true f1
GPT4	extreme	3	all	0.808118	0.890359	0.8625	0.790614	0.900574	0.79927	219	471	58	52	0	0.808118	0.890359	0.8625	0.790614	0.900574	0.79927
GPT4	extreme	3	bellon	0.652174	0.956522	0.804348	0.9375	0.733333	0.769231	15	22	1	8	0	0.652174	0.956522	0.804348	0.9375	0.733333	0.769231
GPT4	extreme	3	buchan	1	0.913043	0.925926	0.666667	1	0.8	4	21	2	0	0	1	0.913043	0.925926	0.666667	1	0.8
GPT4	extreme	3	clezar	0.967742	0.913043	0.944444	0.9375	0.954545	0.952381	30	21	2	1	0	0.967742	0.913043	0.944444	0.9375	0.954545	0.952381
GPT4	extreme	3	cutting	0.333333	1	0.923077	1	0.92	0.5	1	23	0	2	0	0.333333	1	0.923077	1	0.92	0.5
GPT4	extreme	3	dopper	0.375	1	0.83871	1	0.821429	0.545455	3	23	0	5	0	0.375	1	0.83871	1	0.821429	0.545455
GPT4	extreme	3	ghoraba	0.8	0.956522	0.928571	0.8	0.956522	0.8	4	22	1	1	0	0.8	0.956522	0.928571	0.8	0.956522	0.8
GPT4	extreme	3	hjetland	0.916667	1	0.971429	1	0.958333	0.956522	11	23	0	1	0	0.916667	1	0.971429	1	0.958333	0.956522
GPT4	extreme	3	karkou	1	0.869565	0.884615	0.5	1	0.666667	3	20	3	0	0	1	0.869565	0.884615	0.5	1	0.666667
GPT4	extreme	3	lin	1	0.869565	0.923077	0.842105	1	0.914286	16	20	3	0	0	1	0.869565	0.923077	0.842105	1	0.914286
GPT4	extreme	3	lynch	0.714286	0.913043	0.866667	0.714286	0.913043	0.714286	5	21	2	2	0	0.714286	0.913043	0.866667	0.714286	0.913043	0.714286
GPT4	extreme	3	malik	0.95	0.956522	0.953488	0.95	0.956522	0.95	19	22	1	1	0	0.95	0.956522	0.953488	0.95	0.956522	0.95
GPT4	extreme	3	mohamed	0.818182	0.913043	0.882353	0.818182	0.913043	0.818182	9	21	2	2	0	0.818182	0.913043	0.882353	0.818182	0.913043	0.818182
GPT4	extreme	3	roy	0.607143	0.913043	0.745098	0.894737	0.65625	0.723404	17	21	2	11	0	0.607143	0.913043	0.745098	0.894737	0.65625	0.723404
GPT4	extreme	3	santos	0.8	0.956522	0.928571	0.8	0.956522	0.8	4	22	1	1	0	0.8	0.956522	0.928571	0.8	0.956522	0.8
GPT4	extreme	3	setthawong	0.952381	0.652174	0.795455	0.714286	0.9375	0.816327	20	15	8	1	0	0.952381	0.652174	0.795455	0.714286	0.9375	0.816327
GPT4	extreme	3	sevaux	0.75	1	0.962963	1	0.958333	0.857143	3	23	0	1	0	0.75	1	0.962963	1	0.958333	0.857143
GPT4	extreme	3	singh_glasses	0.529412	0.913043	0.75	0.818182	0.724138	0.642857	9	21	2	8	0	0.529412	0.913043	0.75	0.818182	0.724138	0.642857
GPT4	extreme	3	singh_pemphigoid	1	0.478261	0.692308	0.571429	1	0.727273	16	11	12	0	0	1	0.478261	0.692308	0.571429	1	0.727273
GPT4	extreme	3	sulewski	0.444444	1	0.84375	1	0.821429	0.615385	4	23	0	5	0	0.444444	1	0.84375	1	0.821429	0.615385
GPT4	extreme	3	sulistyo	0	0.608696	0.608696	0	1	0	0	14	9	0	0	0	0.608696	0.608696	0	1	0
GPT4	extreme	3	white	0.909091	1	0.955556	1	0.92	0.952381	20	23	0	2	0	0.909091	1	0.955556	1	0.92	0.952381
GPT4	extreme	3	younis	1	0.869565	0.88	0.4	1	0.571429	2	20	3	0	0	1	0.869565	0.88	0.4	1	0.571429
GPT4	extreme	3	zhu	1	0.826087	0.851852	0.5	1	0.666667	4	19	4	0	0	1	0.826087	0.851852	0.5	1	0.666667
