# Supplementary material for: High-performance automated abstract screening with large language model ensembles
Source: J Am Med Inform Assoc. 2025 Mar 22;32(5):893–904. doi: 10.1093/jamia/ocaf050 (PMC12012331; doi:10.1093/jamia/ocaf050)
Supplement: ocaf050_Supplementary_Data [file ocaf050_supplementary_data.zip › Supplementary Files/Supplementary Material 2/Development dataset runs/GPT4 Sample Final/GPT4_none_3_stats.xlsx]

## Sheet: Sheet1
model	prompt	repeat no.	review	sens	spec	accu	ppv	npv	f1	tp	tn	fp	fn	invalid decisions	true sens	true spec	true accu	true ppv	true npv	true f1
GPT4	none	3	all	0.483395	0.984877	0.815	0.942446	0.7882	0.639024	131	521	8	140	0	0.483395	0.984877	0.815	0.942446	0.7882	0.639024
GPT4	none	3	bellon	0.130435	1	0.565217	1	0.534884	0.230769	3	23	0	20	0	0.130435	1	0.565217	1	0.534884	0.230769
GPT4	none	3	buchan	0.5	1	0.925926	1	0.92	0.666667	2	23	0	2	0	0.5	1	0.925926	1	0.92	0.666667
GPT4	none	3	clezar	0.419355	1	0.666667	1	0.560976	0.590909	13	23	0	18	0	0.419355	1	0.666667	1	0.560976	0.590909
GPT4	none	3	cutting	0.333333	1	0.923077	1	0.92	0.5	1	23	0	2	0	0.333333	1	0.923077	1	0.92	0.5
GPT4	none	3	dopper	0	1	0.741935	0	0.741935	0	0	23	0	8	0	0	1	0.741935	0	0.741935	0
GPT4	none	3	ghoraba	0.8	1	0.964286	1	0.958333	0.888889	4	23	0	1	0	0.8	1	0.964286	1	0.958333	0.888889
GPT4	none	3	hjetland	0.5	1	0.828571	1	0.793103	0.666667	6	23	0	6	0	0.5	1	0.828571	1	0.793103	0.666667
GPT4	none	3	karkou	1	1	1	1	1	1	3	23	0	0	0	1	1	1	1	1	1
GPT4	none	3	lin	0.75	0.956522	0.871795	0.923077	0.846154	0.827586	12	22	1	4	0	0.75	0.956522	0.871795	0.923077	0.846154	0.827586
GPT4	none	3	lynch	0.428571	1	0.866667	1	0.851852	0.6	3	23	0	4	0	0.428571	1	0.866667	1	0.851852	0.6
GPT4	none	3	malik	0.8	1	0.906977	1	0.851852	0.888889	16	23	0	4	0	0.8	1	0.906977	1	0.851852	0.888889
GPT4	none	3	mohamed	0.727273	1	0.911765	1	0.884615	0.842105	8	23	0	3	0	0.727273	1	0.911765	1	0.884615	0.842105
GPT4	none	3	roy	0.107143	0.956522	0.490196	0.75	0.468085	0.1875	3	22	1	25	0	0.107143	0.956522	0.490196	0.75	0.468085	0.1875
GPT4	none	3	santos	0.8	0.956522	0.928571	0.8	0.956522	0.8	4	22	1	1	0	0.8	0.956522	0.928571	0.8	0.956522	0.8
GPT4	none	3	setthawong	0.666667	1	0.840909	1	0.766667	0.8	14	23	0	7	0	0.666667	1	0.840909	1	0.766667	0.8
GPT4	none	3	sevaux	0.25	1	0.888889	1	0.884615	0.4	1	23	0	3	0	0.25	1	0.888889	1	0.884615	0.4
GPT4	none	3	singh_glasses	0.0588235	1	0.6	1	0.589744	0.111111	1	23	0	16	0	0.0588235	1	0.6	1	0.589744	0.111111
GPT4	none	3	singh_pemphigoid	0.9375	0.913043	0.923077	0.882353	0.954545	0.909091	15	21	2	1	0	0.9375	0.913043	0.923077	0.882353	0.954545	0.909091
GPT4	none	3	sulewski	0.444444	1	0.84375	1	0.821429	0.615385	4	23	0	5	0	0.444444	1	0.84375	1	0.821429	0.615385
GPT4	none	3	sulistyo	0	0.913043	0.913043	0	1	0	0	21	2	0	0	0	0.913043	0.913043	0	1	0
GPT4	none	3	white	0.590909	1	0.8	1	0.71875	0.742857	13	23	0	9	0	0.590909	1	0.8	1	0.71875	0.742857
GPT4	none	3	younis	0.5	0.956522	0.92	0.5	0.956522	0.5	1	22	1	1	0	0.5	0.956522	0.92	0.5	0.956522	0.5
GPT4	none	3	zhu	1	1	1	1	1	1	4	23	0	0	0	1	1	1	1	1	1
