# Supplementary material for: High-performance automated abstract screening with large language model ensembles
Source: J Am Med Inform Assoc. 2025 Mar 22;32(5):893–904. doi: 10.1093/jamia/ocaf050 (PMC12012331; doi:10.1093/jamia/ocaf050)
Supplement: ocaf050_Supplementary_Data [file ocaf050_supplementary_data.zip › Supplementary Files/Supplementary Material 2/Development dataset runs/GPT4 Sample Final/GPT4_none_1_stats.xlsx]

## Sheet: Sheet1
model	prompt	repeat no.	review	sens	spec	accu	ppv	npv	f1	tp	tn	fp	fn	invalid decisions	true sens	true spec	true accu	true ppv	true npv	true f1
GPT4	none	1	all	0.490775	0.984877	0.8175	0.943262	0.790592	0.645631	133	521	8	138	0	0.490775	0.984877	0.8175	0.943262	0.790592	0.645631
GPT4	none	1	bellon	0.173913	1	0.586957	1	0.547619	0.296296	4	23	0	19	0	0.173913	1	0.586957	1	0.547619	0.296296
GPT4	none	1	buchan	0.5	1	0.925926	1	0.92	0.666667	2	23	0	2	0	0.5	1	0.925926	1	0.92	0.666667
GPT4	none	1	clezar	0.451613	1	0.685185	1	0.575	0.622222	14	23	0	17	0	0.451613	1	0.685185	1	0.575	0.622222
GPT4	none	1	cutting	0.333333	1	0.923077	1	0.92	0.5	1	23	0	2	0	0.333333	1	0.923077	1	0.92	0.5
GPT4	none	1	dopper	0	1	0.741935	0	0.741935	0	0	23	0	8	0	0	1	0.741935	0	0.741935	0
GPT4	none	1	ghoraba	0.8	1	0.964286	1	0.958333	0.888889	4	23	0	1	0	0.8	1	0.964286	1	0.958333	0.888889
GPT4	none	1	hjetland	0.416667	1	0.8	1	0.766667	0.588235	5	23	0	7	0	0.416667	1	0.8	1	0.766667	0.588235
GPT4	none	1	karkou	1	1	1	1	1	1	3	23	0	0	0	1	1	1	1	1	1
GPT4	none	1	lin	0.75	0.956522	0.871795	0.923077	0.846154	0.827586	12	22	1	4	0	0.75	0.956522	0.871795	0.923077	0.846154	0.827586
GPT4	none	1	lynch	0.428571	1	0.866667	1	0.851852	0.6	3	23	0	4	0	0.428571	1	0.866667	1	0.851852	0.6
GPT4	none	1	malik	0.75	1	0.883721	1	0.821429	0.857143	15	23	0	5	0	0.75	1	0.883721	1	0.821429	0.857143
GPT4	none	1	mohamed	0.727273	1	0.911765	1	0.884615	0.842105	8	23	0	3	0	0.727273	1	0.911765	1	0.884615	0.842105
GPT4	none	1	roy	0.0714286	0.956522	0.470588	0.666667	0.458333	0.129032	2	22	1	26	0	0.0714286	0.956522	0.470588	0.666667	0.458333	0.129032
GPT4	none	1	santos	0.8	0.956522	0.928571	0.8	0.956522	0.8	4	22	1	1	0	0.8	0.956522	0.928571	0.8	0.956522	0.8
GPT4	none	1	setthawong	0.714286	1	0.863636	1	0.793103	0.833333	15	23	0	6	0	0.714286	1	0.863636	1	0.793103	0.833333
GPT4	none	1	sevaux	0.25	1	0.888889	1	0.884615	0.4	1	23	0	3	0	0.25	1	0.888889	1	0.884615	0.4
GPT4	none	1	singh_glasses	0.0588235	1	0.6	1	0.589744	0.111111	1	23	0	16	0	0.0588235	1	0.6	1	0.589744	0.111111
GPT4	none	1	singh_pemphigoid	0.9375	0.913043	0.923077	0.882353	0.954545	0.909091	15	21	2	1	0	0.9375	0.913043	0.923077	0.882353	0.954545	0.909091
GPT4	none	1	sulewski	0.333333	1	0.8125	1	0.793103	0.5	3	23	0	6	0	0.333333	1	0.8125	1	0.793103	0.5
GPT4	none	1	sulistyo	0	0.913043	0.913043	0	1	0	0	21	2	0	0	0	0.913043	0.913043	0	1	0
GPT4	none	1	white	0.681818	1	0.844444	1	0.766667	0.810811	15	23	0	7	0	0.681818	1	0.844444	1	0.766667	0.810811
GPT4	none	1	younis	1	0.956522	0.96	0.666667	1	0.8	2	22	1	0	0	1	0.956522	0.96	0.666667	1	0.8
GPT4	none	1	zhu	1	1	1	1	1	1	4	23	0	0	0	1	1	1	1	1	1
