# Supplementary material for: High-performance automated abstract screening with large language model ensembles
Source: J Am Med Inform Assoc. 2025 Mar 22;32(5):893–904. doi: 10.1093/jamia/ocaf050 (PMC12012331; doi:10.1093/jamia/ocaf050)
Supplement: ocaf050_Supplementary_Data [file ocaf050_supplementary_data.zip › Supplementary Files/Supplementary Material 2/Development dataset runs/GPT4 Sample Final/GPT4_extreme_1_stats.xlsx]

## Sheet: Sheet1
model	prompt	repeat no.	review	sens	spec	accu	ppv	npv	f1	tp	tn	fp	fn	invalid decisions	true sens	true spec	true accu	true ppv	true npv	true f1
GPT4	extreme	1	all	0.830258	0.882798	0.865	0.783972	0.910331	0.806452	225	467	62	46	0	0.830258	0.882798	0.865	0.783972	0.910331	0.806452
GPT4	extreme	1	bellon	0.652174	0.956522	0.804348	0.9375	0.733333	0.769231	15	22	1	8	0	0.652174	0.956522	0.804348	0.9375	0.733333	0.769231
GPT4	extreme	1	buchan	1	0.869565	0.888889	0.571429	1	0.727273	4	20	3	0	0	1	0.869565	0.888889	0.571429	1	0.727273
GPT4	extreme	1	clezar	0.967742	0.913043	0.944444	0.9375	0.954545	0.952381	30	21	2	1	0	0.967742	0.913043	0.944444	0.9375	0.954545	0.952381
GPT4	extreme	1	cutting	0.333333	1	0.923077	1	0.92	0.5	1	23	0	2	0	0.333333	1	0.923077	1	0.92	0.5
GPT4	extreme	1	dopper	0.375	1	0.83871	1	0.821429	0.545455	3	23	0	5	0	0.375	1	0.83871	1	0.821429	0.545455
GPT4	extreme	1	ghoraba	0.8	0.956522	0.928571	0.8	0.956522	0.8	4	22	1	1	0	0.8	0.956522	0.928571	0.8	0.956522	0.8
GPT4	extreme	1	hjetland	0.833333	0.956522	0.914286	0.909091	0.916667	0.869565	10	22	1	2	0	0.833333	0.956522	0.914286	0.909091	0.916667	0.869565
GPT4	extreme	1	karkou	1	0.782609	0.807692	0.375	1	0.545455	3	18	5	0	0	1	0.782609	0.807692	0.375	1	0.545455
GPT4	extreme	1	lin	1	0.826087	0.897436	0.8	1	0.888889	16	19	4	0	0	1	0.826087	0.897436	0.8	1	0.888889
GPT4	extreme	1	lynch	0.714286	0.913043	0.866667	0.714286	0.913043	0.714286	5	21	2	2	0	0.714286	0.913043	0.866667	0.714286	0.913043	0.714286
GPT4	extreme	1	malik	1	0.956522	0.976744	0.952381	1	0.97561	20	22	1	0	0	1	0.956522	0.976744	0.952381	1	0.97561
GPT4	extreme	1	mohamed	0.909091	0.913043	0.911765	0.833333	0.954545	0.869565	10	21	2	1	0	0.909091	0.913043	0.911765	0.833333	0.954545	0.869565
GPT4	extreme	1	roy	0.678571	0.869565	0.764706	0.863636	0.689655	0.76	19	20	3	9	0	0.678571	0.869565	0.764706	0.863636	0.689655	0.76
GPT4	extreme	1	santos	0.8	0.913043	0.892857	0.666667	0.954545	0.727273	4	21	2	1	0	0.8	0.913043	0.892857	0.666667	0.954545	0.727273
GPT4	extreme	1	setthawong	0.952381	0.73913	0.840909	0.769231	0.944444	0.851064	20	17	6	1	0	0.952381	0.73913	0.840909	0.769231	0.944444	0.851064
GPT4	extreme	1	sevaux	1	1	1	1	1	1	4	23	0	0	0	1	1	1	1	1	1
GPT4	extreme	1	singh_glasses	0.647059	0.913043	0.8	0.846154	0.777778	0.733333	11	21	2	6	0	0.647059	0.913043	0.8	0.846154	0.777778	0.733333
GPT4	extreme	1	singh_pemphigoid	1	0.521739	0.717949	0.592593	1	0.744186	16	12	11	0	0	1	0.521739	0.717949	0.592593	1	0.744186
GPT4	extreme	1	sulewski	0.444444	1	0.84375	1	0.821429	0.615385	4	23	0	5	0	0.444444	1	0.84375	1	0.821429	0.615385
GPT4	extreme	1	sulistyo	0	0.608696	0.608696	0	1	0	0	14	9	0	0	0	0.608696	0.608696	0	1	0
GPT4	extreme	1	white	0.909091	1	0.955556	1	0.92	0.952381	20	23	0	2	0	0.909091	1	0.955556	1	0.92	0.952381
GPT4	extreme	1	younis	1	0.869565	0.88	0.4	1	0.571429	2	20	3	0	0	1	0.869565	0.88	0.4	1	0.571429
GPT4	extreme	1	zhu	1	0.826087	0.851852	0.5	1	0.666667	4	19	4	0	0	1	0.826087	0.851852	0.5	1	0.666667
