# Supplementary material for: High-performance automated abstract screening with large language model ensembles
Source: J Am Med Inform Assoc. 2025 Mar 22;32(5):893–904. doi: 10.1093/jamia/ocaf050 (PMC12012331; doi:10.1093/jamia/ocaf050)
Supplement: ocaf050_Supplementary_Data [file ocaf050_supplementary_data.zip › Supplementary Files/Supplementary Material 2/Development dataset runs/Human Reference Stats/human_2_stats.xlsx]

## Sheet: Sheet1
reviewer	review	sens	spec	accu	ppv	npv	f1	tp	tn	fp	fn	balanced accuracy
reviewer2	all	0.719557	0.964083	0.88125	0.911215	0.870307	0.804124	195	510	19	76	0.84182
reviewer2	bellon	0.521739	1	0.76087	1	0.676471	0.685714	12	23	0	11	0.76087
reviewer2	buchan	1	1	1	1	1	1	4	23	0	0	1
reviewer2	clezar	0.645161	1	0.796296	1	0.676471	0.784314	20	23	0	11	0.822581
reviewer2	cutting	1	1	1	1	1	1	3	23	0	0	1
reviewer2	dopper	0.5	1	0.870968	1	0.851852	0.666667	4	23	0	4	0.75
reviewer2	ghoraba	0.8	1	0.964286	1	0.958333	0.888889	4	23	0	1	0.9
reviewer2	hjetland	0.833333	0.956522	0.914286	0.909091	0.916667	0.869565	10	22	1	2	0.894928
reviewer2	karkou	1	0.956522	0.961538	0.75	1	0.857143	3	22	1	0	0.978261
reviewer2	lin	1	0.913043	0.948718	0.888889	1	0.941176	16	21	2	0	0.956522
reviewer2	lynch	0.857143	0.956522	0.933333	0.857143	0.956522	0.857143	6	22	1	1	0.906832
reviewer2	malik	1	1	1	1	1	1	20	23	0	0	1
reviewer2	mohamed	1	1	1	1	1	1	11	23	0	0	1
reviewer2	roy	0.5	0.956522	0.705882	0.933333	0.611111	0.651163	14	22	1	14	0.728261
reviewer2	santos	0.8	0.956522	0.928571	0.8	0.956522	0.8	4	22	1	1	0.878261
reviewer2	setthawong	0.952381	1	0.977273	1	0.958333	0.97561	20	23	0	1	0.97619
reviewer2	sevaux	0.5	1	0.925926	1	0.92	0.666667	2	23	0	2	0.75
reviewer2	singh_glasses	0.823529	0.869565	0.85	0.823529	0.869565	0.823529	14	20	3	3	0.846547
reviewer2	singh_pemphigoid	0.3125	1	0.717949	1	0.676471	0.47619	5	23	0	11	0.65625
reviewer2	sulewski	1	0.956522	0.96875	0.9	1	0.947368	9	22	1	0	0.978261
reviewer2	sulistyo	0	0.869565	0.869565	0	1	0	0	20	3	0	0.434783
reviewer2	white	0.363636	1	0.688889	1	0.621622	0.533333	8	23	0	14	0.681818
reviewer2	younis	1	0.782609	0.8	0.285714	1	0.444444	2	18	5	0	0.891304
reviewer2	zhu	1	1	1	1	1	1	4	23	0	0	1
