# Supplementary material for: High-performance automated abstract screening with large language model ensembles
Source: J Am Med Inform Assoc. 2025 Mar 22;32(5):893–904. doi: 10.1093/jamia/ocaf050 (PMC12012331; doi:10.1093/jamia/ocaf050)
Supplement: ocaf050_Supplementary_Data [file ocaf050_supplementary_data.zip › Supplementary Files/Supplementary Material 2/Development dataset runs/Human Reference Stats/human_aggregate_stats.xlsx]

## Sheet: Sheet1
reviewer	review	sens	spec	accu	ppv	npv	f1	tp	tn	fp	fn	balanced accuracy
reviewer_final	all	0.726937	0.975425	0.89125	0.938095	0.874576	0.819127	197	516	13	74	0.851181
reviewer_final	bellon	0.565217	1	0.782609	1	0.69697	0.722222	13	23	0	10	0.782609
reviewer_final	buchan	1	1	1	1	1	1	4	23	0	0	1
reviewer_final	clezar	0.806452	1	0.888889	1	0.793103	0.892857	25	23	0	6	0.903226
reviewer_final	cutting	1	1	1	1	1	1	3	23	0	0	1
reviewer_final	dopper	0.5	1	0.870968	1	0.851852	0.666667	4	23	0	4	0.75
reviewer_final	ghoraba	0.8	1	0.964286	1	0.958333	0.888889	4	23	0	1	0.9
reviewer_final	hjetland	0.916667	1	0.971429	1	0.958333	0.956522	11	23	0	1	0.958333
reviewer_final	karkou	1	0.913043	0.923077	0.6	1	0.75	3	21	2	0	0.956522
reviewer_final	lin	0.9375	0.956522	0.948718	0.9375	0.956522	0.9375	15	22	1	1	0.947011
reviewer_final	lynch	0.857143	1	0.966667	1	0.958333	0.923077	6	23	0	1	0.928571
reviewer_final	malik	1	1	1	1	1	1	20	23	0	0	1
reviewer_final	mohamed	0.818182	1	0.941176	1	0.92	0.9	9	23	0	2	0.909091
reviewer_final	roy	0.392857	0.956522	0.647059	0.916667	0.564103	0.55	11	22	1	17	0.674689
reviewer_final	santos	1	0.956522	0.964286	0.833333	1	0.909091	5	22	1	0	0.978261
reviewer_final	setthawong	0.952381	1	0.977273	1	0.958333	0.97561	20	23	0	1	0.97619
reviewer_final	sevaux	0.5	1	0.925926	1	0.92	0.666667	2	23	0	2	0.75
reviewer_final	singh_glasses	0.882353	0.913043	0.9	0.882353	0.913043	0.882353	15	21	2	2	0.897698
reviewer_final	singh_pemphigoid	0.3125	0.956522	0.692308	0.833333	0.666667	0.454545	5	22	1	11	0.634511
reviewer_final	sulewski	1	1	1	1	1	1	9	23	0	0	1
reviewer_final	sulistyo	0	1	1	0	1	0	0	23	0	0	0.5
reviewer_final	white	0.318182	1	0.666667	1	0.605263	0.482759	7	23	0	15	0.659091
reviewer_final	younis	1	0.782609	0.8	0.285714	1	0.444444	2	18	5	0	0.891304
reviewer_final	zhu	1	1	1	1	1	1	4	23	0	0	1
