# Supplementary material for: High-performance automated abstract screening with large language model ensembles
Source: J Am Med Inform Assoc. 2025 Mar 22;32(5):893–904. doi: 10.1093/jamia/ocaf050 (PMC12012331; doi:10.1093/jamia/ocaf050)
Supplement: ocaf050_Supplementary_Data [file ocaf050_supplementary_data.zip › Supplementary Files/Supplementary Material 2/Development dataset runs/Human Reference Stats/human_1_stats.xlsx]

## Sheet: Sheet1
reviewer	review	sens	spec	accu	ppv	npv	f1	tp	tn	fp	fn	balanced accuracy
reviewer1	all	0.745387	0.962193	0.88875	0.90991	0.880623	0.819473	202	509	20	69	0.85379
reviewer1	bellon	0.869565	0.956522	0.913043	0.952381	0.88	0.909091	20	22	1	3	0.913043
reviewer1	buchan	1	1	1	1	1	1	4	23	0	0	1
reviewer1	clezar	0.903226	1	0.944444	1	0.884615	0.949153	28	23	0	3	0.951613
reviewer1	cutting	1	1	1	1	1	1	3	23	0	0	1
reviewer1	dopper	0.875	1	0.967742	1	0.958333	0.933333	7	23	0	1	0.9375
reviewer1	ghoraba	0.8	1	0.964286	1	0.958333	0.888889	4	23	0	1	0.9
reviewer1	hjetland	0.75	1	0.914286	1	0.884615	0.857143	9	23	0	3	0.875
reviewer1	karkou	1	0.869565	0.884615	0.5	1	0.666667	3	20	3	0	0.934783
reviewer1	lin	0.9375	0.913043	0.923077	0.882353	0.954545	0.909091	15	21	2	1	0.925272
reviewer1	lynch	0.857143	1	0.966667	1	0.958333	0.923077	6	23	0	1	0.928571
reviewer1	malik	0.85	0.956522	0.906977	0.944444	0.88	0.894737	17	22	1	3	0.903261
reviewer1	mohamed	0.818182	1	0.941176	1	0.92	0.9	9	23	0	2	0.909091
reviewer1	roy	0.392857	1	0.666667	1	0.575	0.564103	11	23	0	17	0.696429
reviewer1	santos	1	0.956522	0.964286	0.833333	1	0.909091	5	22	1	0	0.978261
reviewer1	setthawong	1	1	1	1	1	1	21	23	0	0	1
reviewer1	sevaux	0.5	1	0.925926	1	0.92	0.666667	2	23	0	2	0.75
reviewer1	singh_glasses	0.823529	0.73913	0.775	0.7	0.85	0.756757	14	17	6	3	0.78133
reviewer1	singh_pemphigoid	0.1875	0.956522	0.641026	0.75	0.628571	0.3	3	22	1	13	0.572011
reviewer1	sulewski	1	1	1	1	1	1	9	23	0	0	1
reviewer1	sulistyo	0	1	1	0	1	0	0	23	0	0	0.5
reviewer1	white	0.272727	1	0.644444	1	0.589744	0.428571	6	23	0	16	0.636364
reviewer1	younis	1	0.782609	0.8	0.285714	1	0.444444	2	18	5	0	0.891304
reviewer1	zhu	1	1	1	1	1	1	4	23	0	0	1
