# Supplementary material for: High-performance automated abstract screening with large language model ensembles
Source: J Am Med Inform Assoc. 2025 Mar 22;32(5):893–904. doi: 10.1093/jamia/ocaf050 (PMC12012331; doi:10.1093/jamia/ocaf050)
Supplement: ocaf050_Supplementary_Data [file ocaf050_supplementary_data.zip › Supplementary Files/Supplementary Material 2/Development dataset runs/Human Reference Stats/human_3_stats.xlsx]

## Sheet: Sheet1
reviewer	review	sens	spec	accu	ppv	npv	f1	tp	tn	fp	fn	balanced accuracy
reviewer3	all	0.774908	0.954631	0.89375	0.897436	0.892226	0.831683	210	505	24	61	0.86477
reviewer3	bellon	0.478261	1	0.73913	1	0.657143	0.647059	11	23	0	12	0.73913
reviewer3	buchan	1	1	1	1	1	1	4	23	0	0	1
reviewer3	clezar	0.741935	1	0.851852	1	0.741935	0.851852	23	23	0	8	0.870968
reviewer3	cutting	1	1	1	1	1	1	3	23	0	0	1
reviewer3	dopper	1	0.956522	0.967742	0.888889	1	0.941176	8	22	1	0	0.978261
reviewer3	ghoraba	0.8	0.956522	0.928571	0.8	0.956522	0.8	4	22	1	1	0.878261
reviewer3	hjetland	0.75	0.956522	0.885714	0.9	0.88	0.818182	9	22	1	3	0.853261
reviewer3	karkou	1	0.913043	0.923077	0.6	1	0.75	3	21	2	0	0.956522
reviewer3	lin	0.875	0.956522	0.923077	0.933333	0.916667	0.903226	14	22	1	2	0.915761
reviewer3	lynch	0.142857	1	0.8	1	0.793103	0.25	1	23	0	6	0.571429
reviewer3	malik	1	1	1	1	1	1	20	23	0	0	1
reviewer3	mohamed	0.727273	1	0.911765	1	0.884615	0.842105	8	23	0	3	0.863636
reviewer3	roy	0.285714	0.913043	0.568627	0.8	0.512195	0.421053	8	21	2	20	0.599379
reviewer3	santos	1	0.956522	0.964286	0.833333	1	0.909091	5	22	1	0	0.978261
reviewer3	setthawong	1	1	1	1	1	1	21	23	0	0	1
reviewer3	sevaux	0.75	0.956522	0.925926	0.75	0.956522	0.75	3	22	1	1	0.853261
reviewer3	singh_glasses	0.882353	0.869565	0.875	0.833333	0.909091	0.857143	15	20	3	2	0.875959
reviewer3	singh_pemphigoid	0.9375	0.956522	0.948718	0.9375	0.956522	0.9375	15	22	1	1	0.947011
reviewer3	sulewski	1	1	1	1	1	1	9	23	0	0	1
reviewer3	sulistyo	0	1	1	0	1	0	0	23	0	0	0.5
reviewer3	white	0.909091	0.956522	0.933333	0.952381	0.916667	0.930233	20	22	1	2	0.932806
reviewer3	younis	1	0.695652	0.72	0.222222	1	0.363636	2	16	7	0	0.847826
reviewer3	zhu	1	0.913043	0.925926	0.666667	1	0.8	4	21	2	0	0.956522
