# Supplementary material for: High-performance automated abstract screening with large language model ensembles
Source: J Am Med Inform Assoc. 2025 Mar 22;32(5):893–904. doi: 10.1093/jamia/ocaf050 (PMC12012331; doi:10.1093/jamia/ocaf050)
Supplement: ocaf050_Supplementary_Data [file ocaf050_supplementary_data.zip › Supplementary Files/Supplementary Material 2/Development dataset runs/sonnet Sample Final/sonnet_none_2_stats.xlsx]

## Sheet: Sheet1
model	prompt	repeat no.	review	sens	spec	accu	ppv	npv	f1	tp	tn	fp	fn	invalid decisions	true sens	true spec	true accu	true ppv	true npv	true f1
sonnet	none	2	all	0.822878	0.965974	0.9175	0.925311	0.914132	0.871094	223	511	18	48	0	0.822878	0.965974	0.9175	0.925311	0.914132	0.871094
sonnet	none	2	bellon	0.782609	1	0.891304	1	0.821429	0.878049	18	23	0	5	0	0.782609	1	0.891304	1	0.821429	0.878049
sonnet	none	2	buchan	1	1	1	1	1	1	4	23	0	0	0	1	1	1	1	1	1
sonnet	none	2	clezar	0.903226	1	0.944444	1	0.884615	0.949153	28	23	0	3	0	0.903226	1	0.944444	1	0.884615	0.949153
sonnet	none	2	cutting	1	1	1	1	1	1	3	23	0	0	0	1	1	1	1	1	1
sonnet	none	2	dopper	0.125	1	0.774194	1	0.766667	0.222222	1	23	0	7	0	0.125	1	0.774194	1	0.766667	0.222222
sonnet	none	2	ghoraba	0.8	1	0.964286	1	0.958333	0.888889	4	23	0	1	0	0.8	1	0.964286	1	0.958333	0.888889
sonnet	none	2	hjetland	0.916667	1	0.971429	1	0.958333	0.956522	11	23	0	1	0	0.916667	1	0.971429	1	0.958333	0.956522
sonnet	none	2	karkou	1	0.913043	0.923077	0.6	1	0.75	3	21	2	0	0	1	0.913043	0.923077	0.6	1	0.75
sonnet	none	2	lin	0.9375	0.956522	0.948718	0.9375	0.956522	0.9375	15	22	1	1	0	0.9375	0.956522	0.948718	0.9375	0.956522	0.9375
sonnet	none	2	lynch	1	1	1	1	1	1	7	23	0	0	0	1	1	1	1	1	1
sonnet	none	2	malik	1	1	1	1	1	1	20	23	0	0	0	1	1	1	1	1	1
sonnet	none	2	mohamed	1	1	1	1	1	1	11	23	0	0	0	1	1	1	1	1	1
sonnet	none	2	roy	0.5	0.956522	0.705882	0.933333	0.611111	0.651163	14	22	1	14	0	0.5	0.956522	0.705882	0.933333	0.611111	0.651163
sonnet	none	2	santos	0.8	0.956522	0.928571	0.8	0.956522	0.8	4	22	1	1	0	0.8	0.956522	0.928571	0.8	0.956522	0.8
sonnet	none	2	setthawong	0.904762	0.956522	0.931818	0.95	0.916667	0.926829	19	22	1	2	0	0.904762	0.956522	0.931818	0.95	0.916667	0.926829
sonnet	none	2	sevaux	0.75	1	0.962963	1	0.958333	0.857143	3	23	0	1	0	0.75	1	0.962963	1	0.958333	0.857143
sonnet	none	2	singh_glasses	0.764706	0.956522	0.875	0.928571	0.846154	0.83871	13	22	1	4	0	0.764706	0.956522	0.875	0.928571	0.846154	0.83871
sonnet	none	2	singh_pemphigoid	0.9375	0.913043	0.923077	0.882353	0.954545	0.909091	15	21	2	1	0	0.9375	0.913043	0.923077	0.882353	0.954545	0.909091
sonnet	none	2	sulewski	0.444444	1	0.84375	1	0.821429	0.615385	4	23	0	5	0	0.444444	1	0.84375	1	0.821429	0.615385
sonnet	none	2	sulistyo	0	0.913043	0.913043	0	1	0	0	21	2	0	0	0	0.913043	0.913043	0	1	0
sonnet	none	2	white	0.909091	1	0.955556	1	0.92	0.952381	20	23	0	2	0	0.909091	1	0.955556	1	0.92	0.952381
sonnet	none	2	younis	1	0.782609	0.8	0.285714	1	0.444444	2	18	5	0	0	1	0.782609	0.8	0.285714	1	0.444444
sonnet	none	2	zhu	1	0.913043	0.925926	0.666667	1	0.8	4	21	2	0	0	1	0.913043	0.925926	0.666667	1	0.8
