# Supplementary material for: High-performance automated abstract screening with large language model ensembles
Source: J Am Med Inform Assoc. 2025 Mar 22;32(5):893–904. doi: 10.1093/jamia/ocaf050 (PMC12012331; doi:10.1093/jamia/ocaf050)
Supplement: ocaf050_Supplementary_Data [file ocaf050_supplementary_data.zip › Supplementary Files/Supplementary Material 2/Development dataset runs/sonnet Sample Final/sonnet_extreme_1_stats.xlsx]

## Sheet: Sheet1
model	prompt	repeat no.	review	sens	spec	accu	ppv	npv	f1	tp	tn	fp	fn	invalid decisions	true sens	true spec	true accu	true ppv	true npv	true f1
sonnet	extreme	1	all	0.99631	0.272212	0.5175	0.412214	0.993103	0.583153	270	144	385	1	0	0.99631	0.272212	0.5175	0.412214	0.993103	0.583153
sonnet	extreme	1	bellon	1	0.304348	0.652174	0.589744	1	0.741935	23	7	16	0	0	1	0.304348	0.652174	0.589744	1	0.741935
sonnet	extreme	1	buchan	1	0.304348	0.407407	0.2	1	0.333333	4	7	16	0	0	1	0.304348	0.407407	0.2	1	0.333333
sonnet	extreme	1	clezar	1	0.0434783	0.592593	0.584906	1	0.738095	31	1	22	0	0	1	0.0434783	0.592593	0.584906	1	0.738095
sonnet	extreme	1	cutting	1	0.0869565	0.192308	0.125	1	0.222222	3	2	21	0	0	1	0.0869565	0.192308	0.125	1	0.222222
sonnet	extreme	1	dopper	1	0.73913	0.806452	0.571429	1	0.727273	8	17	6	0	0	1	0.73913	0.806452	0.571429	1	0.727273
sonnet	extreme	1	ghoraba	0.8	0.217391	0.321429	0.181818	0.833333	0.296296	4	5	18	1	0	0.8	0.217391	0.321429	0.181818	0.833333	0.296296
sonnet	extreme	1	hjetland	1	0.434783	0.628571	0.48	1	0.648649	12	10	13	0	0	1	0.434783	0.628571	0.48	1	0.648649
sonnet	extreme	1	karkou	1	0.0869565	0.192308	0.125	1	0.222222	3	2	21	0	0	1	0.0869565	0.192308	0.125	1	0.222222
sonnet	extreme	1	lin	1	0.347826	0.615385	0.516129	1	0.680851	16	8	15	0	0	1	0.347826	0.615385	0.516129	1	0.680851
sonnet	extreme	1	lynch	1	0.173913	0.366667	0.269231	1	0.424242	7	4	19	0	0	1	0.173913	0.366667	0.269231	1	0.424242
sonnet	extreme	1	malik	1	0.391304	0.674419	0.588235	1	0.740741	20	9	14	0	0	1	0.391304	0.674419	0.588235	1	0.740741
sonnet	extreme	1	mohamed	1	0.347826	0.558824	0.423077	1	0.594595	11	8	15	0	0	1	0.347826	0.558824	0.423077	1	0.594595
sonnet	extreme	1	roy	1	0.0869565	0.588235	0.571429	1	0.727273	28	2	21	0	0	1	0.0869565	0.588235	0.571429	1	0.727273
sonnet	extreme	1	santos	1	0.217391	0.357143	0.217391	1	0.357143	5	5	18	0	0	1	0.217391	0.357143	0.217391	1	0.357143
sonnet	extreme	1	setthawong	1	0.0434783	0.5	0.488372	1	0.65625	21	1	22	0	0	1	0.0434783	0.5	0.488372	1	0.65625
sonnet	extreme	1	sevaux	1	0.869565	0.888889	0.571429	1	0.727273	4	20	3	0	0	1	0.869565	0.888889	0.571429	1	0.727273
sonnet	extreme	1	singh_glasses	1	0.0869565	0.475	0.447368	1	0.618182	17	2	21	0	0	1	0.0869565	0.475	0.447368	1	0.618182
sonnet	extreme	1	singh_pemphigoid	1	0.0869565	0.461538	0.432432	1	0.603774	16	2	21	0	0	1	0.0869565	0.461538	0.432432	1	0.603774
sonnet	extreme	1	sulewski	1	0.73913	0.8125	0.6	1	0.75	9	17	6	0	0	1	0.73913	0.8125	0.6	1	0.75
sonnet	extreme	1	sulistyo	0	0.0434783	0.0434783	0	1	0	0	1	22	0	0	0	0.0434783	0.0434783	0	1	0
sonnet	extreme	1	white	1	0.347826	0.666667	0.594595	1	0.745763	22	8	15	0	0	1	0.347826	0.666667	0.594595	1	0.745763
sonnet	extreme	1	younis	1	0.173913	0.24	0.0952381	1	0.173913	2	4	19	0	0	1	0.173913	0.24	0.0952381	1	0.173913
sonnet	extreme	1	zhu	1	0.0869565	0.222222	0.16	1	0.275862	4	2	21	0	0	1	0.0869565	0.222222	0.16	1	0.275862
