# Supplementary material for: High-performance automated abstract screening with large language model ensembles
Source: J Am Med Inform Assoc. 2025 Mar 22;32(5):893–904. doi: 10.1093/jamia/ocaf050 (PMC12012331; doi:10.1093/jamia/ocaf050)
Supplement: ocaf050_Supplementary_Data [file ocaf050_supplementary_data.zip › Supplementary Files/Supplementary Material 2/Development dataset runs/sonnet Sample Final/sonnet_moderate_2_stats.xlsx]

## Sheet: Sheet1
model	prompt	repeat no.	review	sens	spec	accu	ppv	npv	f1	tp	tn	fp	fn	invalid decisions	true sens	true spec	true accu	true ppv	true npv	true f1
sonnet	moderate	2	all	0.915129	0.810964	0.84625	0.712644	0.949115	0.801292	248	429	100	23	0	0.915129	0.810964	0.84625	0.712644	0.949115	0.801292
sonnet	moderate	2	bellon	0.869565	0.913043	0.891304	0.909091	0.875	0.888889	20	21	2	3	0	0.869565	0.913043	0.891304	0.909091	0.875	0.888889
sonnet	moderate	2	buchan	1	0.869565	0.888889	0.571429	1	0.727273	4	20	3	0	0	1	0.869565	0.888889	0.571429	1	0.727273
sonnet	moderate	2	clezar	1	0.956522	0.981481	0.96875	1	0.984127	31	22	1	0	0	1	0.956522	0.981481	0.96875	1	0.984127
sonnet	moderate	2	cutting	1	0.913043	0.923077	0.6	1	0.75	3	21	2	0	0	1	0.913043	0.923077	0.6	1	0.75
sonnet	moderate	2	dopper	0.375	1	0.83871	1	0.821429	0.545455	3	23	0	5	0	0.375	1	0.83871	1	0.821429	0.545455
sonnet	moderate	2	ghoraba	0.8	0.913043	0.892857	0.666667	0.954545	0.727273	4	21	2	1	0	0.8	0.913043	0.892857	0.666667	0.954545	0.727273
sonnet	moderate	2	hjetland	0.916667	0.913043	0.914286	0.846154	0.954545	0.88	11	21	2	1	0	0.916667	0.913043	0.914286	0.846154	0.954545	0.88
sonnet	moderate	2	karkou	1	0.782609	0.807692	0.375	1	0.545455	3	18	5	0	0	1	0.782609	0.807692	0.375	1	0.545455
sonnet	moderate	2	lin	1	0.695652	0.820513	0.695652	1	0.820513	16	16	7	0	0	1	0.695652	0.820513	0.695652	1	0.820513
sonnet	moderate	2	lynch	1	0.826087	0.866667	0.636364	1	0.777778	7	19	4	0	0	1	0.826087	0.866667	0.636364	1	0.777778
sonnet	moderate	2	malik	1	0.913043	0.953488	0.909091	1	0.952381	20	21	2	0	0	1	0.913043	0.953488	0.909091	1	0.952381
sonnet	moderate	2	mohamed	1	0.869565	0.911765	0.785714	1	0.88	11	20	3	0	0	1	0.869565	0.911765	0.785714	1	0.88
sonnet	moderate	2	roy	0.821429	0.913043	0.862745	0.92	0.807692	0.867925	23	21	2	5	0	0.821429	0.913043	0.862745	0.92	0.807692	0.867925
sonnet	moderate	2	santos	1	0.956522	0.964286	0.833333	1	0.909091	5	22	1	0	0	1	0.956522	0.964286	0.833333	1	0.909091
sonnet	moderate	2	setthawong	1	0.608696	0.795455	0.7	1	0.823529	21	14	9	0	0	1	0.608696	0.795455	0.7	1	0.823529
sonnet	moderate	2	sevaux	1	1	1	1	1	1	4	23	0	0	0	1	1	1	1	1	1
sonnet	moderate	2	singh_glasses	1	0.608696	0.775	0.653846	1	0.790698	17	14	9	0	0	1	0.608696	0.775	0.653846	1	0.790698
sonnet	moderate	2	singh_pemphigoid	0.9375	0.608696	0.74359	0.625	0.933333	0.75	15	14	9	1	0	0.9375	0.608696	0.74359	0.625	0.933333	0.75
sonnet	moderate	2	sulewski	0.444444	1	0.84375	1	0.821429	0.615385	4	23	0	5	0	0.444444	1	0.84375	1	0.821429	0.615385
sonnet	moderate	2	sulistyo	0	0.347826	0.347826	0	1	0	0	8	15	0	0	0	0.347826	0.347826	0	1	0
sonnet	moderate	2	white	0.909091	0.913043	0.911111	0.909091	0.913043	0.909091	20	21	2	2	0	0.909091	0.913043	0.911111	0.909091	0.913043	0.909091
sonnet	moderate	2	younis	1	0.652174	0.68	0.2	1	0.333333	2	15	8	0	0	1	0.652174	0.68	0.2	1	0.333333
sonnet	moderate	2	zhu	1	0.478261	0.555556	0.25	1	0.4	4	11	12	0	0	1	0.478261	0.555556	0.25	1	0.4
