# Supplementary material for: High-performance automated abstract screening with large language model ensembles
Source: J Am Med Inform Assoc. 2025 Mar 22;32(5):893–904. doi: 10.1093/jamia/ocaf050 (PMC12012331; doi:10.1093/jamia/ocaf050)
Supplement: ocaf050_Supplementary_Data [file ocaf050_supplementary_data.zip › Supplementary Files/Supplementary Material 2/Development dataset runs/sonnet Sample Final/sonnet_title_2_stats.xlsx]

## Sheet: Sheet1
model	prompt	repeat no.	review	sens	spec	accu	ppv	npv	f1	tp	tn	fp	fn	invalid decisions	true sens	true spec	true accu	true ppv	true npv	true f1
sonnet	title	2	all	0.937269	0.551985	0.6825	0.517312	0.944984	0.666667	254	292	237	17	0	0.937269	0.551985	0.6825	0.517312	0.944984	0.666667
sonnet	title	2	bellon	1	0.826087	0.913043	0.851852	1	0.92	23	19	4	0	0	1	0.826087	0.913043	0.851852	1	0.92
sonnet	title	2	buchan	1	0.347826	0.444444	0.210526	1	0.347826	4	8	15	0	0	1	0.347826	0.444444	0.210526	1	0.347826
sonnet	title	2	clezar	1	0.478261	0.777778	0.72093	1	0.837838	31	11	12	0	0	1	0.478261	0.777778	0.72093	1	0.837838
sonnet	title	2	cutting	1	0.608696	0.653846	0.25	1	0.4	3	14	9	0	0	1	0.608696	0.653846	0.25	1	0.4
sonnet	title	2	dopper	1	0.826087	0.870968	0.666667	1	0.8	8	19	4	0	0	1	0.826087	0.870968	0.666667	1	0.8
sonnet	title	2	ghoraba	0.8	0.521739	0.571429	0.266667	0.923077	0.4	4	12	11	1	0	0.8	0.521739	0.571429	0.266667	0.923077	0.4
sonnet	title	2	hjetland	0.916667	0.73913	0.8	0.647059	0.944444	0.758621	11	17	6	1	0	0.916667	0.73913	0.8	0.647059	0.944444	0.758621
sonnet	title	2	karkou	1	0.434783	0.5	0.1875	1	0.315789	3	10	13	0	0	1	0.434783	0.5	0.1875	1	0.315789
sonnet	title	2	lin	1	0.695652	0.820513	0.695652	1	0.820513	16	16	7	0	0	1	0.695652	0.820513	0.695652	1	0.820513
sonnet	title	2	lynch	1	0.652174	0.733333	0.466667	1	0.636364	7	15	8	0	0	1	0.652174	0.733333	0.466667	1	0.636364
sonnet	title	2	malik	1	0.782609	0.883721	0.8	1	0.888889	20	18	5	0	0	1	0.782609	0.883721	0.8	1	0.888889
sonnet	title	2	mohamed	1	0.652174	0.764706	0.578947	1	0.733333	11	15	8	0	0	1	0.652174	0.764706	0.578947	1	0.733333
sonnet	title	2	roy	0.535714	0.391304	0.470588	0.517241	0.409091	0.526316	15	9	14	13	0	0.535714	0.391304	0.470588	0.517241	0.409091	0.526316
sonnet	title	2	santos	0.8	0.782609	0.785714	0.444444	0.947368	0.571429	4	18	5	1	0	0.8	0.782609	0.785714	0.444444	0.947368	0.571429
sonnet	title	2	setthawong	1	0.0869565	0.522727	0.5	1	0.666667	21	2	21	0	0	1	0.0869565	0.522727	0.5	1	0.666667
sonnet	title	2	sevaux	1	1	1	1	1	1	4	23	0	0	0	1	1	1	1	1	1
sonnet	title	2	singh_glasses	1	0.347826	0.625	0.53125	1	0.693878	17	8	15	0	0	1	0.347826	0.625	0.53125	1	0.693878
sonnet	title	2	singh_pemphigoid	1	0.26087	0.564103	0.484848	1	0.653061	16	6	17	0	0	1	0.26087	0.564103	0.484848	1	0.653061
sonnet	title	2	sulewski	0.888889	0.826087	0.84375	0.666667	0.95	0.761905	8	19	4	1	0	0.888889	0.826087	0.84375	0.666667	0.95	0.761905
sonnet	title	2	sulistyo	0	0.173913	0.173913	0	1	0	0	4	19	0	0	0	0.173913	0.173913	0	1	0
sonnet	title	2	white	1	0.695652	0.844444	0.758621	1	0.862745	22	16	7	0	0	1	0.695652	0.844444	0.758621	1	0.862745
sonnet	title	2	younis	1	0.521739	0.56	0.153846	1	0.266667	2	12	11	0	0	1	0.521739	0.56	0.153846	1	0.266667
sonnet	title	2	zhu	1	0.0434783	0.185185	0.153846	1	0.266667	4	1	22	0	0	1	0.0434783	0.185185	0.153846	1	0.266667
