# Supplementary material for: High-performance automated abstract screening with large language model ensembles
Source: J Am Med Inform Assoc. 2025 Mar 22;32(5):893–904. doi: 10.1093/jamia/ocaf050 (PMC12012331; doi:10.1093/jamia/ocaf050)
Supplement: ocaf050_Supplementary_Data [file ocaf050_supplementary_data.zip › Supplementary Files/Supplementary Material 2/Development dataset runs/sonnet Sample Final/sonnet_mild_3_stats.xlsx]

## Sheet: Sheet1
model	prompt	repeat no.	review	sens	spec	accu	ppv	npv	f1	tp	tn	fp	fn	invalid decisions	true sens	true spec	true accu	true ppv	true npv	true f1
sonnet	mild	3	all	0.911439	0.860113	0.8775	0.76947	0.949896	0.834459	247	455	74	24	0	0.911439	0.860113	0.8775	0.76947	0.949896	0.834459
sonnet	mild	3	bellon	0.869565	0.956522	0.913043	0.952381	0.88	0.909091	20	22	1	3	0	0.869565	0.956522	0.913043	0.952381	0.88	0.909091
sonnet	mild	3	buchan	1	0.956522	0.962963	0.8	1	0.888889	4	22	1	0	0	1	0.956522	0.962963	0.8	1	0.888889
sonnet	mild	3	clezar	1	0.956522	0.981481	0.96875	1	0.984127	31	22	1	0	0	1	0.956522	0.981481	0.96875	1	0.984127
sonnet	mild	3	cutting	1	1	1	1	1	1	3	23	0	0	0	1	1	1	1	1	1
sonnet	mild	3	dopper	0.25	1	0.806452	1	0.793103	0.4	2	23	0	6	0	0.25	1	0.806452	1	0.793103	0.4
sonnet	mild	3	ghoraba	0.8	0.956522	0.928571	0.8	0.956522	0.8	4	22	1	1	0	0.8	0.956522	0.928571	0.8	0.956522	0.8
sonnet	mild	3	hjetland	0.916667	0.956522	0.942857	0.916667	0.956522	0.916667	11	22	1	1	0	0.916667	0.956522	0.942857	0.916667	0.956522	0.916667
sonnet	mild	3	karkou	1	0.826087	0.846154	0.428571	1	0.6	3	19	4	0	0	1	0.826087	0.846154	0.428571	1	0.6
sonnet	mild	3	lin	0.9375	0.826087	0.871795	0.789474	0.95	0.857143	15	19	4	1	0	0.9375	0.826087	0.871795	0.789474	0.95	0.857143
sonnet	mild	3	lynch	1	0.869565	0.9	0.7	1	0.823529	7	20	3	0	0	1	0.869565	0.9	0.7	1	0.823529
sonnet	mild	3	malik	1	0.913043	0.953488	0.909091	1	0.952381	20	21	2	0	0	1	0.913043	0.953488	0.909091	1	0.952381
sonnet	mild	3	mohamed	1	0.869565	0.911765	0.785714	1	0.88	11	20	3	0	0	1	0.869565	0.911765	0.785714	1	0.88
sonnet	mild	3	roy	0.821429	0.956522	0.882353	0.958333	0.814815	0.884615	23	22	1	5	0	0.821429	0.956522	0.882353	0.958333	0.814815	0.884615
sonnet	mild	3	santos	1	0.956522	0.964286	0.833333	1	0.909091	5	22	1	0	0	1	0.956522	0.964286	0.833333	1	0.909091
sonnet	mild	3	setthawong	1	0.695652	0.840909	0.75	1	0.857143	21	16	7	0	0	1	0.695652	0.840909	0.75	1	0.857143
sonnet	mild	3	sevaux	1	1	1	1	1	1	4	23	0	0	0	1	1	1	1	1	1
sonnet	mild	3	singh_glasses	1	0.782609	0.875	0.772727	1	0.871795	17	18	5	0	0	1	0.782609	0.875	0.772727	1	0.871795
sonnet	mild	3	singh_pemphigoid	0.9375	0.652174	0.769231	0.652174	0.9375	0.769231	15	15	8	1	0	0.9375	0.652174	0.769231	0.652174	0.9375	0.769231
sonnet	mild	3	sulewski	0.444444	1	0.84375	1	0.821429	0.615385	4	23	0	5	0	0.444444	1	0.84375	1	0.821429	0.615385
sonnet	mild	3	sulistyo	0	0.434783	0.434783	0	1	0	0	10	13	0	0	0	0.434783	0.434783	0	1	0
sonnet	mild	3	white	0.954545	0.913043	0.933333	0.913043	0.954545	0.933333	21	21	2	1	0	0.954545	0.913043	0.933333	0.913043	0.954545	0.933333
sonnet	mild	3	younis	1	0.695652	0.72	0.222222	1	0.363636	2	16	7	0	0	1	0.695652	0.72	0.222222	1	0.363636
sonnet	mild	3	zhu	1	0.608696	0.666667	0.307692	1	0.470588	4	14	9	0	0	1	0.608696	0.666667	0.307692	1	0.470588
