# Supplementary material for: High-performance automated abstract screening with large language model ensembles
Source: J Am Med Inform Assoc. 2025 Mar 22;32(5):893–904. doi: 10.1093/jamia/ocaf050 (PMC12012331; doi:10.1093/jamia/ocaf050)
Supplement: ocaf050_Supplementary_Data [file ocaf050_supplementary_data.zip › Supplementary Files/Supplementary Material 2/Development dataset runs/sonnet Sample Final/sonnet_heavy_1_stats.xlsx]

## Sheet: Sheet1
model	prompt	repeat no.	review	sens	spec	accu	ppv	npv	f1	tp	tn	fp	fn	invalid decisions	true sens	true spec	true accu	true ppv	true npv	true f1
sonnet	heavy	1	all	0.918819	0.829868	0.86	0.734513	0.952278	0.816393	249	439	90	22	0	0.918819	0.829868	0.86	0.734513	0.952278	0.816393
sonnet	heavy	1	bellon	0.913043	0.956522	0.934783	0.954545	0.916667	0.933333	21	22	1	2	0	0.913043	0.956522	0.934783	0.954545	0.916667	0.933333
sonnet	heavy	1	buchan	1	0.826087	0.851852	0.5	1	0.666667	4	19	4	0	0	1	0.826087	0.851852	0.5	1	0.666667
sonnet	heavy	1	clezar	1	0.956522	0.981481	0.96875	1	0.984127	31	22	1	0	0	1	0.956522	0.981481	0.96875	1	0.984127
sonnet	heavy	1	cutting	1	0.956522	0.961538	0.75	1	0.857143	3	22	1	0	0	1	0.956522	0.961538	0.75	1	0.857143
sonnet	heavy	1	dopper	0.625	1	0.903226	1	0.884615	0.769231	5	23	0	3	0	0.625	1	0.903226	1	0.884615	0.769231
sonnet	heavy	1	ghoraba	0.8	0.956522	0.928571	0.8	0.956522	0.8	4	22	1	1	0	0.8	0.956522	0.928571	0.8	0.956522	0.8
sonnet	heavy	1	hjetland	0.916667	0.869565	0.885714	0.785714	0.952381	0.846154	11	20	3	1	0	0.916667	0.869565	0.885714	0.785714	0.952381	0.846154
sonnet	heavy	1	karkou	1	0.73913	0.769231	0.333333	1	0.5	3	17	6	0	0	1	0.73913	0.769231	0.333333	1	0.5
sonnet	heavy	1	lin	0.9375	0.695652	0.794872	0.681818	0.941176	0.789474	15	16	7	1	0	0.9375	0.695652	0.794872	0.681818	0.941176	0.789474
sonnet	heavy	1	lynch	1	0.826087	0.866667	0.636364	1	0.777778	7	19	4	0	0	1	0.826087	0.866667	0.636364	1	0.777778
sonnet	heavy	1	malik	1	0.913043	0.953488	0.909091	1	0.952381	20	21	2	0	0	1	0.913043	0.953488	0.909091	1	0.952381
sonnet	heavy	1	mohamed	1	0.913043	0.941176	0.846154	1	0.916667	11	21	2	0	0	1	0.913043	0.941176	0.846154	1	0.916667
sonnet	heavy	1	roy	0.714286	0.913043	0.803922	0.909091	0.724138	0.8	20	21	2	8	0	0.714286	0.913043	0.803922	0.909091	0.724138	0.8
sonnet	heavy	1	santos	1	0.956522	0.964286	0.833333	1	0.909091	5	22	1	0	0	1	0.956522	0.964286	0.833333	1	0.909091
sonnet	heavy	1	setthawong	1	0.695652	0.840909	0.75	1	0.857143	21	16	7	0	0	1	0.695652	0.840909	0.75	1	0.857143
sonnet	heavy	1	sevaux	1	1	1	1	1	1	4	23	0	0	0	1	1	1	1	1	1
sonnet	heavy	1	singh_glasses	1	0.73913	0.85	0.73913	1	0.85	17	17	6	0	0	1	0.73913	0.85	0.73913	1	0.85
sonnet	heavy	1	singh_pemphigoid	1	0.565217	0.74359	0.615385	1	0.761905	16	13	10	0	0	1	0.565217	0.74359	0.615385	1	0.761905
sonnet	heavy	1	sulewski	0.444444	1	0.84375	1	0.821429	0.615385	4	23	0	5	0	0.444444	1	0.84375	1	0.821429	0.615385
sonnet	heavy	1	sulistyo	0	0.391304	0.391304	0	1	0	0	9	14	0	0	0	0.391304	0.391304	0	1	0
sonnet	heavy	1	white	0.954545	0.869565	0.911111	0.875	0.952381	0.913043	21	20	3	1	0	0.954545	0.869565	0.911111	0.875	0.952381	0.913043
sonnet	heavy	1	younis	1	0.652174	0.68	0.2	1	0.333333	2	15	8	0	0	1	0.652174	0.68	0.2	1	0.333333
sonnet	heavy	1	zhu	1	0.695652	0.740741	0.363636	1	0.533333	4	16	7	0	0	1	0.695652	0.740741	0.363636	1	0.533333
