# Supplementary material for: High-performance automated abstract screening with large language model ensembles
Source: J Am Med Inform Assoc. 2025 Mar 22;32(5):893–904. doi: 10.1093/jamia/ocaf050 (PMC12012331; doi:10.1093/jamia/ocaf050)
Supplement: ocaf050_Supplementary_Data [file ocaf050_supplementary_data.zip › Supplementary Files/Supplementary Material 2/Development dataset runs/GPT4o Sample Final/GPT4o_title_2_stats.xlsx]

## Sheet: Sheet1
model	prompt	repeat no.	review	sens	spec	accu	ppv	npv	f1	tp	tn	fp	fn	invalid decisions	true sens	true spec	true accu	true ppv	true npv	true f1
GPT4o	title	2	all	0.760148	0.89225	0.8475	0.78327	0.878957	0.771536	206	472	57	65	0	0.760148	0.89225	0.8475	0.78327	0.878957	0.771536
GPT4o	title	2	bellon	0.73913	1	0.869565	1	0.793103	0.85	17	23	0	6	0	0.73913	1	0.869565	1	0.793103	0.85
GPT4o	title	2	buchan	1	0.782609	0.814815	0.444444	1	0.615385	4	18	5	0	0	1	0.782609	0.814815	0.444444	1	0.615385
GPT4o	title	2	clezar	0.741935	0.956522	0.833333	0.958333	0.733333	0.836364	23	22	1	8	0	0.741935	0.956522	0.833333	0.958333	0.733333	0.836364
GPT4o	title	2	cutting	0.666667	1	0.961538	1	0.958333	0.8	2	23	0	1	0	0.666667	1	0.961538	1	0.958333	0.8
GPT4o	title	2	dopper	0.625	1	0.903226	1	0.884615	0.769231	5	23	0	3	0	0.625	1	0.903226	1	0.884615	0.769231
GPT4o	title	2	ghoraba	0.8	0.956522	0.928571	0.8	0.956522	0.8	4	22	1	1	0	0.8	0.956522	0.928571	0.8	0.956522	0.8
GPT4o	title	2	hjetland	0.916667	0.956522	0.942857	0.916667	0.956522	0.916667	11	22	1	1	0	0.916667	0.956522	0.942857	0.916667	0.956522	0.916667
GPT4o	title	2	karkou	1	0.826087	0.846154	0.428571	1	0.6	3	19	4	0	0	1	0.826087	0.846154	0.428571	1	0.6
GPT4o	title	2	lin	0.9375	0.913043	0.923077	0.882353	0.954545	0.909091	15	21	2	1	0	0.9375	0.913043	0.923077	0.882353	0.954545	0.909091
GPT4o	title	2	lynch	0.857143	0.956522	0.933333	0.857143	0.956522	0.857143	6	22	1	1	0	0.857143	0.956522	0.933333	0.857143	0.956522	0.857143
GPT4o	title	2	malik	1	0.956522	0.976744	0.952381	1	0.97561	20	22	1	0	0	1	0.956522	0.976744	0.952381	1	0.97561
GPT4o	title	2	mohamed	1	0.913043	0.941176	0.846154	1	0.916667	11	21	2	0	0	1	0.913043	0.941176	0.846154	1	0.916667
GPT4o	title	2	roy	0.142857	0.869565	0.470588	0.571429	0.454545	0.228571	4	20	3	24	0	0.142857	0.869565	0.470588	0.571429	0.454545	0.228571
GPT4o	title	2	santos	0.8	0.913043	0.892857	0.666667	0.954545	0.727273	4	21	2	1	0	0.8	0.913043	0.892857	0.666667	0.954545	0.727273
GPT4o	title	2	setthawong	0.809524	0.956522	0.886364	0.944444	0.846154	0.871795	17	22	1	4	0	0.809524	0.956522	0.886364	0.944444	0.846154	0.871795
GPT4o	title	2	sevaux	0.5	1	0.925926	1	0.92	0.666667	2	23	0	2	0	0.5	1	0.925926	1	0.92	0.666667
GPT4o	title	2	singh_glasses	0.823529	0.782609	0.8	0.736842	0.857143	0.777778	14	18	5	3	0	0.823529	0.782609	0.8	0.736842	0.857143	0.777778
GPT4o	title	2	singh_pemphigoid	0.9375	0.565217	0.717949	0.6	0.928571	0.731707	15	13	10	1	0	0.9375	0.565217	0.717949	0.6	0.928571	0.731707
GPT4o	title	2	sulewski	0.444444	1	0.84375	1	0.821429	0.615385	4	23	0	5	0	0.444444	1	0.84375	1	0.821429	0.615385
GPT4o	title	2	sulistyo	0	0.73913	0.73913	0	1	0	0	17	6	0	0	0	0.73913	0.73913	0	1	0
GPT4o	title	2	white	0.909091	1	0.955556	1	0.92	0.952381	20	23	0	2	0	0.909091	1	0.955556	1	0.92	0.952381
GPT4o	title	2	younis	0.5	0.913043	0.88	0.333333	0.954545	0.4	1	21	2	1	0	0.5	0.913043	0.88	0.333333	0.954545	0.4
GPT4o	title	2	zhu	1	0.565217	0.62963	0.285714	1	0.444444	4	13	10	0	0	1	0.565217	0.62963	0.285714	1	0.444444
