# Supplementary material for: High-performance automated abstract screening with large language model ensembles
Source: J Am Med Inform Assoc. 2025 Mar 22;32(5):893–904. doi: 10.1093/jamia/ocaf050 (PMC12012331; doi:10.1093/jamia/ocaf050)
Supplement: ocaf050_Supplementary_Data [file ocaf050_supplementary_data.zip › Supplementary Files/Supplementary Material 2/Development dataset runs/GPT4o Sample Final/GPT4o_mild_2_stats.xlsx]

## Sheet: Sheet1
model	prompt	repeat no.	review	sens	spec	accu	ppv	npv	f1	tp	tn	fp	fn	invalid decisions	true sens	true spec	true accu	true ppv	true npv	true f1
GPT4o	mild	2	all	0.704797	0.984877	0.89	0.959799	0.866889	0.812766	191	521	8	80	0	0.704797	0.984877	0.89	0.959799	0.866889	0.812766
GPT4o	mild	2	bellon	0.695652	1	0.847826	1	0.766667	0.820513	16	23	0	7	0	0.695652	1	0.847826	1	0.766667	0.820513
GPT4o	mild	2	buchan	1	1	1	1	1	1	4	23	0	0	0	1	1	1	1	1	1
GPT4o	mild	2	clezar	0.548387	1	0.740741	1	0.621622	0.708333	17	23	0	14	0	0.548387	1	0.740741	1	0.621622	0.708333
GPT4o	mild	2	cutting	1	1	1	1	1	1	3	23	0	0	0	1	1	1	1	1	1
GPT4o	mild	2	dopper	0.125	1	0.774194	1	0.766667	0.222222	1	23	0	7	0	0.125	1	0.774194	1	0.766667	0.222222
GPT4o	mild	2	ghoraba	0.6	1	0.928571	1	0.92	0.75	3	23	0	2	0	0.6	1	0.928571	1	0.92	0.75
GPT4o	mild	2	hjetland	0.75	1	0.914286	1	0.884615	0.857143	9	23	0	3	0	0.75	1	0.914286	1	0.884615	0.857143
GPT4o	mild	2	karkou	1	1	1	1	1	1	3	23	0	0	0	1	1	1	1	1	1
GPT4o	mild	2	lin	0.9375	0.956522	0.948718	0.9375	0.956522	0.9375	15	22	1	1	0	0.9375	0.956522	0.948718	0.9375	0.956522	0.9375
GPT4o	mild	2	lynch	0.714286	0.956522	0.9	0.833333	0.916667	0.769231	5	22	1	2	0	0.714286	0.956522	0.9	0.833333	0.916667	0.769231
GPT4o	mild	2	malik	0.9	0.956522	0.930233	0.947368	0.916667	0.923077	18	22	1	2	0	0.9	0.956522	0.930233	0.947368	0.916667	0.923077
GPT4o	mild	2	mohamed	0.727273	1	0.911765	1	0.884615	0.842105	8	23	0	3	0	0.727273	1	0.911765	1	0.884615	0.842105
GPT4o	mild	2	roy	0.607143	1	0.784314	1	0.676471	0.755556	17	23	0	11	0	0.607143	1	0.784314	1	0.676471	0.755556
GPT4o	mild	2	santos	0.8	0.956522	0.928571	0.8	0.956522	0.8	4	22	1	1	0	0.8	0.956522	0.928571	0.8	0.956522	0.8
GPT4o	mild	2	setthawong	0.809524	1	0.909091	1	0.851852	0.894737	17	23	0	4	0	0.809524	1	0.909091	1	0.851852	0.894737
GPT4o	mild	2	sevaux	0.25	1	0.888889	1	0.884615	0.4	1	23	0	3	0	0.25	1	0.888889	1	0.884615	0.4
GPT4o	mild	2	singh_glasses	0.470588	1	0.775	1	0.71875	0.64	8	23	0	9	0	0.470588	1	0.775	1	0.71875	0.64
GPT4o	mild	2	singh_pemphigoid	0.9375	0.913043	0.923077	0.882353	0.954545	0.909091	15	21	2	1	0	0.9375	0.913043	0.923077	0.882353	0.954545	0.909091
GPT4o	mild	2	sulewski	0.444444	1	0.84375	1	0.821429	0.615385	4	23	0	5	0	0.444444	1	0.84375	1	0.821429	0.615385
GPT4o	mild	2	sulistyo	0	0.913043	0.913043	0	1	0	0	21	2	0	0	0	0.913043	0.913043	0	1	0
GPT4o	mild	2	white	0.818182	1	0.911111	1	0.851852	0.9	18	23	0	4	0	0.818182	1	0.911111	1	0.851852	0.9
GPT4o	mild	2	younis	0.5	1	0.96	1	0.958333	0.666667	1	23	0	1	0	0.5	1	0.96	1	0.958333	0.666667
GPT4o	mild	2	zhu	1	1	1	1	1	1	4	23	0	0	0	1	1	1	1	1	1
