# Supplementary material for: High-performance automated abstract screening with large language model ensembles
Source: J Am Med Inform Assoc. 2025 Mar 22;32(5):893–904. doi: 10.1093/jamia/ocaf050 (PMC12012331; doi:10.1093/jamia/ocaf050)
Supplement: ocaf050_Supplementary_Data [file ocaf050_supplementary_data.zip › Supplementary Files/Supplementary Material 2/Development dataset runs/GPT4o Sample Final/GPT4o_extreme_1_stats.xlsx]

## Sheet: Sheet1
model	prompt	repeat no.	review	sens	spec	accu	ppv	npv	f1	tp	tn	fp	fn	invalid decisions	true sens	true spec	true accu	true ppv	true npv	true f1
GPT4o	extreme	1	all	0.911439	0.89603	0.90125	0.817881	0.951807	0.862129	247	474	55	24	0	0.911439	0.89603	0.90125	0.817881	0.951807	0.862129
GPT4o	extreme	1	bellon	0.869565	1	0.934783	1	0.884615	0.930233	20	23	0	3	0	0.869565	1	0.934783	1	0.884615	0.930233
GPT4o	extreme	1	buchan	1	0.826087	0.851852	0.5	1	0.666667	4	19	4	0	0	1	0.826087	0.851852	0.5	1	0.666667
GPT4o	extreme	1	clezar	0.935484	0.956522	0.944444	0.966667	0.916667	0.95082	29	22	1	2	0	0.935484	0.956522	0.944444	0.966667	0.916667	0.95082
GPT4o	extreme	1	cutting	1	0.956522	0.961538	0.75	1	0.857143	3	22	1	0	0	1	0.956522	0.961538	0.75	1	0.857143
GPT4o	extreme	1	dopper	0.875	1	0.967742	1	0.958333	0.933333	7	23	0	1	0	0.875	1	0.967742	1	0.958333	0.933333
GPT4o	extreme	1	ghoraba	0.8	1	0.964286	1	0.958333	0.888889	4	23	0	1	0	0.8	1	0.964286	1	0.958333	0.888889
GPT4o	extreme	1	hjetland	0.916667	1	0.971429	1	0.958333	0.956522	11	23	0	1	0	0.916667	1	0.971429	1	0.958333	0.956522
GPT4o	extreme	1	karkou	1	0.782609	0.807692	0.375	1	0.545455	3	18	5	0	0	1	0.782609	0.807692	0.375	1	0.545455
GPT4o	extreme	1	lin	1	0.695652	0.820513	0.695652	1	0.820513	16	16	7	0	0	1	0.695652	0.820513	0.695652	1	0.820513
GPT4o	extreme	1	lynch	0.714286	0.913043	0.866667	0.714286	0.913043	0.714286	5	21	2	2	0	0.714286	0.913043	0.866667	0.714286	0.913043	0.714286
GPT4o	extreme	1	malik	1	0.956522	0.976744	0.952381	1	0.97561	20	22	1	0	0	1	0.956522	0.976744	0.952381	1	0.97561
GPT4o	extreme	1	mohamed	0.818182	1	0.941176	1	0.92	0.9	9	23	0	2	0	0.818182	1	0.941176	1	0.92	0.9
GPT4o	extreme	1	roy	0.857143	0.913043	0.882353	0.923077	0.84	0.888889	24	21	2	4	0	0.857143	0.913043	0.882353	0.923077	0.84	0.888889
GPT4o	extreme	1	santos	1	0.956522	0.964286	0.833333	1	0.909091	5	22	1	0	0	1	0.956522	0.964286	0.833333	1	0.909091
GPT4o	extreme	1	setthawong	1	0.956522	0.977273	0.954545	1	0.976744	21	22	1	0	0	1	0.956522	0.977273	0.954545	1	0.976744
GPT4o	extreme	1	sevaux	0.75	1	0.962963	1	0.958333	0.857143	3	23	0	1	0	0.75	1	0.962963	1	0.958333	0.857143
GPT4o	extreme	1	singh_glasses	0.941176	0.826087	0.875	0.8	0.95	0.864865	16	19	4	1	0	0.941176	0.826087	0.875	0.8	0.95	0.864865
GPT4o	extreme	1	singh_pemphigoid	1	0.608696	0.769231	0.64	1	0.780488	16	14	9	0	0	1	0.608696	0.769231	0.64	1	0.780488
GPT4o	extreme	1	sulewski	0.555556	1	0.875	1	0.851852	0.714286	5	23	0	4	0	0.555556	1	0.875	1	0.851852	0.714286
GPT4o	extreme	1	sulistyo	0	0.521739	0.521739	0	1	0	0	12	11	0	0	0	0.521739	0.521739	0	1	0
GPT4o	extreme	1	white	0.954545	1	0.977778	1	0.958333	0.976744	21	23	0	1	0	0.954545	1	0.977778	1	0.958333	0.976744
GPT4o	extreme	1	younis	0.5	0.869565	0.84	0.25	0.952381	0.333333	1	20	3	1	0	0.5	0.869565	0.84	0.25	0.952381	0.333333
GPT4o	extreme	1	zhu	1	0.869565	0.888889	0.571429	1	0.727273	4	20	3	0	0	1	0.869565	0.888889	0.571429	1	0.727273
