# Supplementary material for: High-performance automated abstract screening with large language model ensembles
Source: J Am Med Inform Assoc. 2025 Mar 22;32(5):893–904. doi: 10.1093/jamia/ocaf050 (PMC12012331; doi:10.1093/jamia/ocaf050)
Supplement: ocaf050_Supplementary_Data [file ocaf050_supplementary_data.zip › Supplementary Files/Supplementary Material 2/Development dataset runs/GPT4o Sample Final/GPT4o_none_3_stats.xlsx]

## Sheet: Sheet1
model	prompt	repeat no.	review	sens	spec	accu	ppv	npv	f1	tp	tn	fp	fn	invalid decisions	true sens	true spec	true accu	true ppv	true npv	true f1
GPT4o	none	3	all	0.656827	0.986767	0.875	0.962162	0.84878	0.780702	178	522	7	93	0	0.656827	0.986767	0.875	0.962162	0.84878	0.780702
GPT4o	none	3	bellon	0.565217	1	0.782609	1	0.69697	0.722222	13	23	0	10	0	0.565217	1	0.782609	1	0.69697	0.722222
GPT4o	none	3	buchan	1	1	1	1	1	1	4	23	0	0	0	1	1	1	1	1	1
GPT4o	none	3	clezar	0.516129	1	0.722222	1	0.605263	0.680851	16	23	0	15	0	0.516129	1	0.722222	1	0.605263	0.680851
GPT4o	none	3	cutting	1	1	1	1	1	1	3	23	0	0	0	1	1	1	1	1	1
GPT4o	none	3	dopper	0.125	1	0.774194	1	0.766667	0.222222	1	23	0	7	0	0.125	1	0.774194	1	0.766667	0.222222
GPT4o	none	3	ghoraba	0.6	1	0.928571	1	0.92	0.75	3	23	0	2	0	0.6	1	0.928571	1	0.92	0.75
GPT4o	none	3	hjetland	0.75	1	0.914286	1	0.884615	0.857143	9	23	0	3	0	0.75	1	0.914286	1	0.884615	0.857143
GPT4o	none	3	karkou	1	1	1	1	1	1	3	23	0	0	0	1	1	1	1	1	1
GPT4o	none	3	lin	0.9375	0.913043	0.923077	0.882353	0.954545	0.909091	15	21	2	1	0	0.9375	0.913043	0.923077	0.882353	0.954545	0.909091
GPT4o	none	3	lynch	0.714286	1	0.933333	1	0.92	0.833333	5	23	0	2	0	0.714286	1	0.933333	1	0.92	0.833333
GPT4o	none	3	malik	0.85	0.956522	0.906977	0.944444	0.88	0.894737	17	22	1	3	0	0.85	0.956522	0.906977	0.944444	0.88	0.894737
GPT4o	none	3	mohamed	0.727273	1	0.911765	1	0.884615	0.842105	8	23	0	3	0	0.727273	1	0.911765	1	0.884615	0.842105
GPT4o	none	3	roy	0.535714	1	0.745098	1	0.638889	0.697674	15	23	0	13	0	0.535714	1	0.745098	1	0.638889	0.697674
GPT4o	none	3	santos	0.8	0.956522	0.928571	0.8	0.956522	0.8	4	22	1	1	0	0.8	0.956522	0.928571	0.8	0.956522	0.8
GPT4o	none	3	setthawong	0.666667	1	0.840909	1	0.766667	0.8	14	23	0	7	0	0.666667	1	0.840909	1	0.766667	0.8
GPT4o	none	3	sevaux	0.25	1	0.888889	1	0.884615	0.4	1	23	0	3	0	0.25	1	0.888889	1	0.884615	0.4
GPT4o	none	3	singh_glasses	0.352941	1	0.725	1	0.676471	0.521739	6	23	0	11	0	0.352941	1	0.725	1	0.676471	0.521739
GPT4o	none	3	singh_pemphigoid	0.9375	0.913043	0.923077	0.882353	0.954545	0.909091	15	21	2	1	0	0.9375	0.913043	0.923077	0.882353	0.954545	0.909091
GPT4o	none	3	sulewski	0.444444	1	0.84375	1	0.821429	0.615385	4	23	0	5	0	0.444444	1	0.84375	1	0.821429	0.615385
GPT4o	none	3	sulistyo	0	0.956522	0.956522	0	1	0	0	22	1	0	0	0	0.956522	0.956522	0	1	0
GPT4o	none	3	white	0.772727	1	0.888889	1	0.821429	0.871795	17	23	0	5	0	0.772727	1	0.888889	1	0.821429	0.871795
GPT4o	none	3	younis	0.5	1	0.96	1	0.958333	0.666667	1	23	0	1	0	0.5	1	0.96	1	0.958333	0.666667
GPT4o	none	3	zhu	1	1	1	1	1	1	4	23	0	0	0	1	1	1	1	1	1
