# Supplementary material for: High-performance automated abstract screening with large language model ensembles
Source: J Am Med Inform Assoc. 2025 Mar 22;32(5):893–904. doi: 10.1093/jamia/ocaf050 (PMC12012331; doi:10.1093/jamia/ocaf050)
Supplement: ocaf050_Supplementary_Data [file ocaf050_supplementary_data.zip › Supplementary Files/Supplementary Material 2/Development dataset runs/GPT4o Sample Final/GPT4o_moderate_3_stats.xlsx]

## Sheet: Sheet1
model	prompt	repeat no.	review	sens	spec	accu	ppv	npv	f1	tp	tn	fp	fn	invalid decisions	true sens	true spec	true accu	true ppv	true npv	true f1
GPT4o	moderate	3	all	0.719557	0.979206	0.89125	0.946602	0.872054	0.81761	195	518	11	76	0	0.719557	0.979206	0.89125	0.946602	0.872054	0.81761
GPT4o	moderate	3	bellon	0.608696	1	0.804348	1	0.71875	0.756757	14	23	0	9	0	0.608696	1	0.804348	1	0.71875	0.756757
GPT4o	moderate	3	buchan	1	1	1	1	1	1	4	23	0	0	0	1	1	1	1	1	1
GPT4o	moderate	3	clezar	0.645161	1	0.796296	1	0.676471	0.784314	20	23	0	11	0	0.645161	1	0.796296	1	0.676471	0.784314
GPT4o	moderate	3	cutting	1	1	1	1	1	1	3	23	0	0	0	1	1	1	1	1	1
GPT4o	moderate	3	dopper	0.125	1	0.774194	1	0.766667	0.222222	1	23	0	7	0	0.125	1	0.774194	1	0.766667	0.222222
GPT4o	moderate	3	ghoraba	0.6	1	0.928571	1	0.92	0.75	3	23	0	2	0	0.6	1	0.928571	1	0.92	0.75
GPT4o	moderate	3	hjetland	0.833333	1	0.942857	1	0.92	0.909091	10	23	0	2	0	0.833333	1	0.942857	1	0.92	0.909091
GPT4o	moderate	3	karkou	1	1	1	1	1	1	3	23	0	0	0	1	1	1	1	1	1
GPT4o	moderate	3	lin	0.9375	0.869565	0.897436	0.833333	0.952381	0.882353	15	20	3	1	0	0.9375	0.869565	0.897436	0.833333	0.952381	0.882353
GPT4o	moderate	3	lynch	0.714286	1	0.933333	1	0.92	0.833333	5	23	0	2	0	0.714286	1	0.933333	1	0.92	0.833333
GPT4o	moderate	3	malik	0.95	0.956522	0.953488	0.95	0.956522	0.95	19	22	1	1	0	0.95	0.956522	0.953488	0.95	0.956522	0.95
GPT4o	moderate	3	mohamed	0.727273	1	0.911765	1	0.884615	0.842105	8	23	0	3	0	0.727273	1	0.911765	1	0.884615	0.842105
GPT4o	moderate	3	roy	0.642857	1	0.803922	1	0.69697	0.782609	18	23	0	10	0	0.642857	1	0.803922	1	0.69697	0.782609
GPT4o	moderate	3	santos	0.8	0.956522	0.928571	0.8	0.956522	0.8	4	22	1	1	0	0.8	0.956522	0.928571	0.8	0.956522	0.8
GPT4o	moderate	3	setthawong	0.761905	1	0.886364	1	0.821429	0.864865	16	23	0	5	0	0.761905	1	0.886364	1	0.821429	0.864865
GPT4o	moderate	3	sevaux	0.25	1	0.888889	1	0.884615	0.4	1	23	0	3	0	0.25	1	0.888889	1	0.884615	0.4
GPT4o	moderate	3	singh_glasses	0.588235	1	0.825	1	0.766667	0.740741	10	23	0	7	0	0.588235	1	0.825	1	0.766667	0.740741
GPT4o	moderate	3	singh_pemphigoid	0.9375	0.913043	0.923077	0.882353	0.954545	0.909091	15	21	2	1	0	0.9375	0.913043	0.923077	0.882353	0.954545	0.909091
GPT4o	moderate	3	sulewski	0.444444	1	0.84375	1	0.821429	0.615385	4	23	0	5	0	0.444444	1	0.84375	1	0.821429	0.615385
GPT4o	moderate	3	sulistyo	0	0.869565	0.869565	0	1	0	0	20	3	0	0	0	0.869565	0.869565	0	1	0
GPT4o	moderate	3	white	0.772727	1	0.888889	1	0.821429	0.871795	17	23	0	5	0	0.772727	1	0.888889	1	0.821429	0.871795
GPT4o	moderate	3	younis	0.5	0.956522	0.92	0.5	0.956522	0.5	1	22	1	1	0	0.5	0.956522	0.92	0.5	0.956522	0.5
GPT4o	moderate	3	zhu	1	1	1	1	1	1	4	23	0	0	0	1	1	1	1	1	1
