# Supplementary material for: High-performance automated abstract screening with large language model ensembles
Source: J Am Med Inform Assoc. 2025 Mar 22;32(5):893–904. doi: 10.1093/jamia/ocaf050 (PMC12012331; doi:10.1093/jamia/ocaf050)
Supplement: ocaf050_Supplementary_Data [file ocaf050_supplementary_data.zip › Supplementary Files/Supplementary Material 2/Development dataset runs/GPT4o Sample Final/GPT4o_heavy_2_stats.xlsx]

## Sheet: Sheet1
model	prompt	repeat no.	review	sens	spec	accu	ppv	npv	f1	tp	tn	fp	fn	invalid decisions	true sens	true spec	true accu	true ppv	true npv	true f1
GPT4o	heavy	2	all	0.708487	0.981096	0.88875	0.950495	0.867893	0.811839	192	519	10	79	0	0.708487	0.981096	0.88875	0.950495	0.867893	0.811839
GPT4o	heavy	2	bellon	0.521739	1	0.76087	1	0.676471	0.685714	12	23	0	11	0	0.521739	1	0.76087	1	0.676471	0.685714
GPT4o	heavy	2	buchan	1	1	1	1	1	1	4	23	0	0	0	1	1	1	1	1	1
GPT4o	heavy	2	clezar	0.516129	1	0.722222	1	0.605263	0.680851	16	23	0	15	0	0.516129	1	0.722222	1	0.605263	0.680851
GPT4o	heavy	2	cutting	1	1	1	1	1	1	3	23	0	0	0	1	1	1	1	1	1
GPT4o	heavy	2	dopper	0.125	1	0.774194	1	0.766667	0.222222	1	23	0	7	0	0.125	1	0.774194	1	0.766667	0.222222
GPT4o	heavy	2	ghoraba	0.8	1	0.964286	1	0.958333	0.888889	4	23	0	1	0	0.8	1	0.964286	1	0.958333	0.888889
GPT4o	heavy	2	hjetland	0.833333	1	0.942857	1	0.92	0.909091	10	23	0	2	0	0.833333	1	0.942857	1	0.92	0.909091
GPT4o	heavy	2	karkou	1	1	1	1	1	1	3	23	0	0	0	1	1	1	1	1	1
GPT4o	heavy	2	lin	0.9375	0.913043	0.923077	0.882353	0.954545	0.909091	15	21	2	1	0	0.9375	0.913043	0.923077	0.882353	0.954545	0.909091
GPT4o	heavy	2	lynch	0.714286	0.956522	0.9	0.833333	0.916667	0.769231	5	22	1	2	0	0.714286	0.956522	0.9	0.833333	0.916667	0.769231
GPT4o	heavy	2	malik	0.95	0.956522	0.953488	0.95	0.956522	0.95	19	22	1	1	0	0.95	0.956522	0.953488	0.95	0.956522	0.95
GPT4o	heavy	2	mohamed	0.727273	1	0.911765	1	0.884615	0.842105	8	23	0	3	0	0.727273	1	0.911765	1	0.884615	0.842105
GPT4o	heavy	2	roy	0.714286	1	0.843137	1	0.741935	0.833333	20	23	0	8	0	0.714286	1	0.843137	1	0.741935	0.833333
GPT4o	heavy	2	santos	0.8	0.956522	0.928571	0.8	0.956522	0.8	4	22	1	1	0	0.8	0.956522	0.928571	0.8	0.956522	0.8
GPT4o	heavy	2	setthawong	0.761905	1	0.886364	1	0.821429	0.864865	16	23	0	5	0	0.761905	1	0.886364	1	0.821429	0.864865
GPT4o	heavy	2	sevaux	0.25	1	0.888889	1	0.884615	0.4	1	23	0	3	0	0.25	1	0.888889	1	0.884615	0.4
GPT4o	heavy	2	singh_glasses	0.588235	1	0.825	1	0.766667	0.740741	10	23	0	7	0	0.588235	1	0.825	1	0.766667	0.740741
GPT4o	heavy	2	singh_pemphigoid	0.875	0.913043	0.897436	0.875	0.913043	0.875	14	21	2	2	0	0.875	0.913043	0.897436	0.875	0.913043	0.875
GPT4o	heavy	2	sulewski	0.444444	1	0.84375	1	0.821429	0.615385	4	23	0	5	0	0.444444	1	0.84375	1	0.821429	0.615385
GPT4o	heavy	2	sulistyo	0	0.869565	0.869565	0	1	0	0	20	3	0	0	0	0.869565	0.869565	0	1	0
GPT4o	heavy	2	white	0.818182	1	0.911111	1	0.851852	0.9	18	23	0	4	0	0.818182	1	0.911111	1	0.851852	0.9
GPT4o	heavy	2	younis	0.5	1	0.96	1	0.958333	0.666667	1	23	0	1	0	0.5	1	0.96	1	0.958333	0.666667
GPT4o	heavy	2	zhu	1	1	1	1	1	1	4	23	0	0	0	1	1	1	1	1	1
