# Supplementary material for: High-performance automated abstract screening with large language model ensembles
Source: J Am Med Inform Assoc. 2025 Mar 22;32(5):893–904. doi: 10.1093/jamia/ocaf050 (PMC12012331; doi:10.1093/jamia/ocaf050)
Supplement: ocaf050_Supplementary_Data [file ocaf050_supplementary_data.zip › Supplementary Files/Supplementary Material 2/Development dataset runs/GPT4o Sample Final/GPT4o_none_1_stats.xlsx]

## Sheet: Sheet1
model	prompt	repeat no.	review	sens	spec	accu	ppv	npv	f1	tp	tn	fp	fn	invalid decisions	true sens	true spec	true accu	true ppv	true npv	true f1
GPT4o	none	1	all	0.653137	0.990548	0.87625	0.972527	0.847896	0.781457	177	524	5	94	0	0.653137	0.990548	0.87625	0.972527	0.847896	0.781457
GPT4o	none	1	bellon	0.521739	1	0.76087	1	0.676471	0.685714	12	23	0	11	0	0.521739	1	0.76087	1	0.676471	0.685714
GPT4o	none	1	buchan	1	1	1	1	1	1	4	23	0	0	0	1	1	1	1	1	1
GPT4o	none	1	clezar	0.516129	1	0.722222	1	0.605263	0.680851	16	23	0	15	0	0.516129	1	0.722222	1	0.605263	0.680851
GPT4o	none	1	cutting	1	1	1	1	1	1	3	23	0	0	0	1	1	1	1	1	1
GPT4o	none	1	dopper	0.125	1	0.774194	1	0.766667	0.222222	1	23	0	7	0	0.125	1	0.774194	1	0.766667	0.222222
GPT4o	none	1	ghoraba	0.6	1	0.928571	1	0.92	0.75	3	23	0	2	0	0.6	1	0.928571	1	0.92	0.75
GPT4o	none	1	hjetland	0.75	1	0.914286	1	0.884615	0.857143	9	23	0	3	0	0.75	1	0.914286	1	0.884615	0.857143
GPT4o	none	1	karkou	1	1	1	1	1	1	3	23	0	0	0	1	1	1	1	1	1
GPT4o	none	1	lin	0.9375	0.956522	0.948718	0.9375	0.956522	0.9375	15	22	1	1	0	0.9375	0.956522	0.948718	0.9375	0.956522	0.9375
GPT4o	none	1	lynch	0.714286	1	0.933333	1	0.92	0.833333	5	23	0	2	0	0.714286	1	0.933333	1	0.92	0.833333
GPT4o	none	1	malik	0.85	0.956522	0.906977	0.944444	0.88	0.894737	17	22	1	3	0	0.85	0.956522	0.906977	0.944444	0.88	0.894737
GPT4o	none	1	mohamed	0.727273	1	0.911765	1	0.884615	0.842105	8	23	0	3	0	0.727273	1	0.911765	1	0.884615	0.842105
GPT4o	none	1	roy	0.607143	1	0.784314	1	0.676471	0.755556	17	23	0	11	0	0.607143	1	0.784314	1	0.676471	0.755556
GPT4o	none	1	santos	0.8	0.956522	0.928571	0.8	0.956522	0.8	4	22	1	1	0	0.8	0.956522	0.928571	0.8	0.956522	0.8
GPT4o	none	1	setthawong	0.666667	1	0.840909	1	0.766667	0.8	14	23	0	7	0	0.666667	1	0.840909	1	0.766667	0.8
GPT4o	none	1	sevaux	0.25	1	0.888889	1	0.884615	0.4	1	23	0	3	0	0.25	1	0.888889	1	0.884615	0.4
GPT4o	none	1	singh_glasses	0.294118	1	0.7	1	0.657143	0.454545	5	23	0	12	0	0.294118	1	0.7	1	0.657143	0.454545
GPT4o	none	1	singh_pemphigoid	0.875	0.913043	0.897436	0.875	0.913043	0.875	14	21	2	2	0	0.875	0.913043	0.897436	0.875	0.913043	0.875
GPT4o	none	1	sulewski	0.444444	1	0.84375	1	0.821429	0.615385	4	23	0	5	0	0.444444	1	0.84375	1	0.821429	0.615385
GPT4o	none	1	sulistyo	0	1	1	0	1	0	0	23	0	0	0	0	1	1	0	1	0
GPT4o	none	1	white	0.772727	1	0.888889	1	0.821429	0.871795	17	23	0	5	0	0.772727	1	0.888889	1	0.821429	0.871795
GPT4o	none	1	younis	0.5	1	0.96	1	0.958333	0.666667	1	23	0	1	0	0.5	1	0.96	1	0.958333	0.666667
GPT4o	none	1	zhu	1	1	1	1	1	1	4	23	0	0	0	1	1	1	1	1	1
