# Supplementary material for: High-performance automated abstract screening with large language model ensembles
Source: J Am Med Inform Assoc. 2025 Mar 22;32(5):893–904. doi: 10.1093/jamia/ocaf050 (PMC12012331; doi:10.1093/jamia/ocaf050)
Supplement: ocaf050_Supplementary_Data [file ocaf050_supplementary_data.zip › Supplementary Files/Supplementary Material 2/Development dataset runs/geminipro Sample Final/geminipro_none_3_stats.xlsx]

## Sheet: Sheet1
model	prompt	repeat no.	review	sens	spec	accu	ppv	npv	f1	tp	tn	fp	fn	invalid decisions	true sens	true spec	true accu	true ppv	true npv	true f1
geminipro	none	3	all	0.619926	0.979206	0.8575	0.938547	0.834138	0.746667	168	518	11	103	0	0.619926	0.979206	0.8575	0.938547	0.834138	0.746667
geminipro	none	3	bellon	0.173913	1	0.586957	1	0.547619	0.296296	4	23	0	19	0	0.173913	1	0.586957	1	0.547619	0.296296
geminipro	none	3	buchan	0.75	1	0.962963	1	0.958333	0.857143	3	23	0	1	0	0.75	1	0.962963	1	0.958333	0.857143
geminipro	none	3	clezar	0.774194	1	0.87037	1	0.766667	0.872727	24	23	0	7	0	0.774194	1	0.87037	1	0.766667	0.872727
geminipro	none	3	cutting	0.666667	1	0.961538	1	0.958333	0.8	2	23	0	1	0	0.666667	1	0.961538	1	0.958333	0.8
geminipro	none	3	dopper	0.75	1	0.935484	1	0.92	0.857143	6	23	0	2	0	0.75	1	0.935484	1	0.92	0.857143
geminipro	none	3	ghoraba	0.6	1	0.928571	1	0.92	0.75	3	23	0	2	0	0.6	1	0.928571	1	0.92	0.75
geminipro	none	3	hjetland	0.666667	1	0.885714	1	0.851852	0.8	8	23	0	4	0	0.666667	1	0.885714	1	0.851852	0.8
geminipro	none	3	karkou	1	1	1	1	1	1	3	23	0	0	0	1	1	1	1	1	1
geminipro	none	3	lin	1	0.913043	0.948718	0.888889	1	0.941176	16	21	2	0	0	1	0.913043	0.948718	0.888889	1	0.941176
geminipro	none	3	lynch	0.714286	1	0.933333	1	0.92	0.833333	5	23	0	2	0	0.714286	1	0.933333	1	0.92	0.833333
geminipro	none	3	malik	0.85	1	0.930233	1	0.884615	0.918919	17	23	0	3	0	0.85	1	0.930233	1	0.884615	0.918919
geminipro	none	3	mohamed	0.545455	1	0.852941	1	0.821429	0.705882	6	23	0	5	0	0.545455	1	0.852941	1	0.821429	0.705882
geminipro	none	3	roy	0.107143	0.956522	0.490196	0.75	0.468085	0.1875	3	22	1	25	0	0.107143	0.956522	0.490196	0.75	0.468085	0.1875
geminipro	none	3	santos	0.8	0.956522	0.928571	0.8	0.956522	0.8	4	22	1	1	0	0.8	0.956522	0.928571	0.8	0.956522	0.8
geminipro	none	3	setthawong	0.666667	1	0.840909	1	0.766667	0.8	14	23	0	7	0	0.666667	1	0.840909	1	0.766667	0.8
geminipro	none	3	sevaux	0.25	1	0.888889	1	0.884615	0.4	1	23	0	3	0	0.25	1	0.888889	1	0.884615	0.4
geminipro	none	3	singh_glasses	0.411765	1	0.75	1	0.69697	0.583333	7	23	0	10	0	0.411765	1	0.75	1	0.69697	0.583333
geminipro	none	3	singh_pemphigoid	0.9375	0.913043	0.923077	0.882353	0.954545	0.909091	15	21	2	1	0	0.9375	0.913043	0.923077	0.882353	0.954545	0.909091
geminipro	none	3	sulewski	0.333333	1	0.8125	1	0.793103	0.5	3	23	0	6	0	0.333333	1	0.8125	1	0.793103	0.5
geminipro	none	3	sulistyo	0	0.956522	0.956522	0	1	0	0	22	1	0	0	0	0.956522	0.956522	0	1	0
geminipro	none	3	white	0.818182	1	0.911111	1	0.851852	0.9	18	23	0	4	0	0.818182	1	0.911111	1	0.851852	0.9
geminipro	none	3	younis	1	0.826087	0.84	0.333333	1	0.5	2	19	4	0	0	1	0.826087	0.84	0.333333	1	0.5
geminipro	none	3	zhu	1	1	1	1	1	1	4	23	0	0	0	1	1	1	1	1	1
