# Supplementary material for: High-performance automated abstract screening with large language model ensembles
Source: J Am Med Inform Assoc. 2025 Mar 22;32(5):893–904. doi: 10.1093/jamia/ocaf050 (PMC12012331; doi:10.1093/jamia/ocaf050)
Supplement: ocaf050_Supplementary_Data [file ocaf050_supplementary_data.zip › Supplementary Files/Supplementary Material 2/Development dataset runs/geminipro Sample Final/geminipro_moderate_3_stats.xlsx]

## Sheet: Sheet1
model	prompt	repeat no.	review	sens	spec	accu	ppv	npv	f1	tp	tn	fp	fn	invalid decisions	true sens	true spec	true accu	true ppv	true npv	true f1
geminipro	moderate	3	all	0.723247	0.941399	0.8675	0.863436	0.86911	0.787149	196	498	31	75	0	0.723247	0.941399	0.8675	0.863436	0.86911	0.787149
geminipro	moderate	3	bellon	0.347826	1	0.673913	1	0.605263	0.516129	8	23	0	15	0	0.347826	1	0.673913	1	0.605263	0.516129
geminipro	moderate	3	buchan	1	1	1	1	1	1	4	23	0	0	0	1	1	1	1	1	1
geminipro	moderate	3	clezar	0.870968	1	0.925926	1	0.851852	0.931034	27	23	0	4	0	0.870968	1	0.925926	1	0.851852	0.931034
geminipro	moderate	3	cutting	0.666667	1	0.961538	1	0.958333	0.8	2	23	0	1	0	0.666667	1	0.961538	1	0.958333	0.8
geminipro	moderate	3	dopper	1	1	1	1	1	1	8	23	0	0	0	1	1	1	1	1	1
geminipro	moderate	3	ghoraba	0.8	1	0.964286	1	0.958333	0.888889	4	23	0	1	0	0.8	1	0.964286	1	0.958333	0.888889
geminipro	moderate	3	hjetland	0.666667	1	0.885714	1	0.851852	0.8	8	23	0	4	0	0.666667	1	0.885714	1	0.851852	0.8
geminipro	moderate	3	karkou	1	0.956522	0.961538	0.75	1	0.857143	3	22	1	0	0	1	0.956522	0.961538	0.75	1	0.857143
geminipro	moderate	3	lin	1	0.869565	0.923077	0.842105	1	0.914286	16	20	3	0	0	1	0.869565	0.923077	0.842105	1	0.914286
geminipro	moderate	3	lynch	0.714286	0.956522	0.9	0.833333	0.916667	0.769231	5	22	1	2	0	0.714286	0.956522	0.9	0.833333	0.916667	0.769231
geminipro	moderate	3	malik	0.85	0.956522	0.906977	0.944444	0.88	0.894737	17	22	1	3	0	0.85	0.956522	0.906977	0.944444	0.88	0.894737
geminipro	moderate	3	mohamed	0.818182	0.913043	0.882353	0.818182	0.913043	0.818182	9	21	2	2	0	0.818182	0.913043	0.882353	0.818182	0.913043	0.818182
geminipro	moderate	3	roy	0.285714	0.956522	0.588235	0.888889	0.52381	0.432432	8	22	1	20	0	0.285714	0.956522	0.588235	0.888889	0.52381	0.432432
geminipro	moderate	3	santos	0.8	0.956522	0.928571	0.8	0.956522	0.8	4	22	1	1	0	0.8	0.956522	0.928571	0.8	0.956522	0.8
geminipro	moderate	3	setthawong	0.761905	1	0.886364	1	0.821429	0.864865	16	23	0	5	0	0.761905	1	0.886364	1	0.821429	0.864865
geminipro	moderate	3	sevaux	0.25	1	0.888889	1	0.884615	0.4	1	23	0	3	0	0.25	1	0.888889	1	0.884615	0.4
geminipro	moderate	3	singh_glasses	0.705882	0.956522	0.85	0.923077	0.814815	0.8	12	22	1	5	0	0.705882	0.956522	0.85	0.923077	0.814815	0.8
geminipro	moderate	3	singh_pemphigoid	0.9375	0.73913	0.820513	0.714286	0.944444	0.810811	15	17	6	1	0	0.9375	0.73913	0.820513	0.714286	0.944444	0.810811
geminipro	moderate	3	sulewski	0.222222	1	0.78125	1	0.766667	0.363636	2	23	0	7	0	0.222222	1	0.78125	1	0.766667	0.363636
geminipro	moderate	3	sulistyo	0	0.695652	0.695652	0	1	0	0	16	7	0	0	0	0.695652	0.695652	0	1	0
geminipro	moderate	3	white	0.954545	0.956522	0.955556	0.954545	0.956522	0.954545	21	22	1	1	0	0.954545	0.956522	0.955556	0.954545	0.956522	0.954545
geminipro	moderate	3	younis	1	0.73913	0.76	0.25	1	0.4	2	17	6	0	0	1	0.73913	0.76	0.25	1	0.4
geminipro	moderate	3	zhu	1	1	1	1	1	1	4	23	0	0	0	1	1	1	1	1	1
