# Supplementary material for: High-performance automated abstract screening with large language model ensembles
Source: J Am Med Inform Assoc. 2025 Mar 22;32(5):893–904. doi: 10.1093/jamia/ocaf050 (PMC12012331; doi:10.1093/jamia/ocaf050)
Supplement: ocaf050_Supplementary_Data [file ocaf050_supplementary_data.zip › Supplementary Files/Supplementary Material 2/Development dataset runs/geminipro Sample Final/geminipro_extreme_3_stats.xlsx]

## Sheet: Sheet1
model	prompt	repeat no.	review	sens	spec	accu	ppv	npv	f1	tp	tn	fp	fn	invalid decisions	true sens	true spec	true accu	true ppv	true npv	true f1
geminipro	extreme	3	all	0.98155	0.63327	0.75125	0.578261	0.985294	0.72777	266	335	194	5	0	0.98155	0.63327	0.75125	0.578261	0.985294	0.72777
geminipro	extreme	3	bellon	0.913043	0.782609	0.847826	0.807692	0.9	0.857143	21	18	5	2	0	0.913043	0.782609	0.847826	0.807692	0.9	0.857143
geminipro	extreme	3	buchan	1	0.521739	0.592593	0.266667	1	0.421053	4	12	11	0	0	1	0.521739	0.592593	0.266667	1	0.421053
geminipro	extreme	3	clezar	1	0.826087	0.925926	0.885714	1	0.939394	31	19	4	0	0	1	0.826087	0.925926	0.885714	1	0.939394
geminipro	extreme	3	cutting	1	0.521739	0.576923	0.214286	1	0.352941	3	12	11	0	0	1	0.521739	0.576923	0.214286	1	0.352941
geminipro	extreme	3	dopper	1	0.782609	0.83871	0.615385	1	0.761905	8	18	5	0	0	1	0.782609	0.83871	0.615385	1	0.761905
geminipro	extreme	3	ghoraba	0.8	0.73913	0.75	0.4	0.944444	0.533333	4	17	6	1	0	0.8	0.73913	0.75	0.4	0.944444	0.533333
geminipro	extreme	3	hjetland	0.916667	0.73913	0.8	0.647059	0.944444	0.758621	11	17	6	1	0	0.916667	0.73913	0.8	0.647059	0.944444	0.758621
geminipro	extreme	3	karkou	1	0.217391	0.307692	0.142857	1	0.25	3	5	18	0	0	1	0.217391	0.307692	0.142857	1	0.25
geminipro	extreme	3	lin	1	0.608696	0.769231	0.64	1	0.780488	16	14	9	0	0	1	0.608696	0.769231	0.64	1	0.780488
geminipro	extreme	3	lynch	1	0.652174	0.733333	0.466667	1	0.636364	7	15	8	0	0	1	0.652174	0.733333	0.466667	1	0.636364
geminipro	extreme	3	malik	1	0.913043	0.953488	0.909091	1	0.952381	20	21	2	0	0	1	0.913043	0.953488	0.909091	1	0.952381
geminipro	extreme	3	mohamed	1	0.652174	0.764706	0.578947	1	0.733333	11	15	8	0	0	1	0.652174	0.764706	0.578947	1	0.733333
geminipro	extreme	3	roy	1	0.434783	0.745098	0.682927	1	0.811594	28	10	13	0	0	1	0.434783	0.745098	0.682927	1	0.811594
geminipro	extreme	3	santos	1	0.913043	0.928571	0.714286	1	0.833333	5	21	2	0	0	1	0.913043	0.928571	0.714286	1	0.833333
geminipro	extreme	3	setthawong	1	0.782609	0.886364	0.807692	1	0.893617	21	18	5	0	0	1	0.782609	0.886364	0.807692	1	0.893617
geminipro	extreme	3	sevaux	1	1	1	1	1	1	4	23	0	0	0	1	1	1	1	1	1
geminipro	extreme	3	singh_glasses	0.941176	0.478261	0.675	0.571429	0.916667	0.711111	16	11	12	1	0	0.941176	0.478261	0.675	0.571429	0.916667	0.711111
geminipro	extreme	3	singh_pemphigoid	1	0.26087	0.564103	0.484848	1	0.653061	16	6	17	0	0	1	0.26087	0.564103	0.484848	1	0.653061
geminipro	extreme	3	sulewski	1	0.869565	0.90625	0.75	1	0.857143	9	20	3	0	0	1	0.869565	0.90625	0.75	1	0.857143
geminipro	extreme	3	sulistyo	0	0.391304	0.391304	0	1	0	0	9	14	0	0	0	0.391304	0.391304	0	1	0
geminipro	extreme	3	white	1	0.608696	0.8	0.709677	1	0.830189	22	14	9	0	0	1	0.608696	0.8	0.709677	1	0.830189
geminipro	extreme	3	younis	1	0.434783	0.48	0.133333	1	0.235294	2	10	13	0	0	1	0.434783	0.48	0.133333	1	0.235294
geminipro	extreme	3	zhu	1	0.434783	0.518519	0.235294	1	0.380952	4	10	13	0	0	1	0.434783	0.518519	0.235294	1	0.380952
