# Supplementary material for: High-performance automated abstract screening with large language model ensembles
Source: J Am Med Inform Assoc. 2025 Mar 22;32(5):893–904. doi: 10.1093/jamia/ocaf050 (PMC12012331; doi:10.1093/jamia/ocaf050)
Supplement: ocaf050_Supplementary_Data [file ocaf050_supplementary_data.zip › Supplementary Files/Supplementary Material 2/Development dataset runs/geminipro Sample Final/geminipro_title_2_stats.xlsx]

## Sheet: Sheet1
model	prompt	repeat no.	review	sens	spec	accu	ppv	npv	f1	tp	tn	fp	fn	invalid decisions	true sens	true spec	true accu	true ppv	true npv	true f1
geminipro	title	2	all	0.822878	0.803403	0.81	0.681957	0.89852	0.745819	223	425	104	48	0	0.822878	0.803403	0.81	0.681957	0.89852	0.745819
geminipro	title	2	bellon	0.956522	0.913043	0.934783	0.916667	0.954545	0.93617	22	21	2	1	0	0.956522	0.913043	0.934783	0.916667	0.954545	0.93617
geminipro	title	2	buchan	1	0.695652	0.740741	0.363636	1	0.533333	4	16	7	0	0	1	0.695652	0.740741	0.363636	1	0.533333
geminipro	title	2	clezar	0.967742	0.956522	0.962963	0.967742	0.956522	0.967742	30	22	1	1	0	0.967742	0.956522	0.962963	0.967742	0.956522	0.967742
geminipro	title	2	cutting	0.666667	1	0.961538	1	0.958333	0.8	2	23	0	1	0	0.666667	1	0.961538	1	0.958333	0.8
geminipro	title	2	dopper	1	0.913043	0.935484	0.8	1	0.888889	8	21	2	0	0	1	0.913043	0.935484	0.8	1	0.888889
geminipro	title	2	ghoraba	0.8	0.956522	0.928571	0.8	0.956522	0.8	4	22	1	1	0	0.8	0.956522	0.928571	0.8	0.956522	0.8
geminipro	title	2	hjetland	0.833333	1	0.942857	1	0.92	0.909091	10	23	0	2	0	0.833333	1	0.942857	1	0.92	0.909091
geminipro	title	2	karkou	1	0.608696	0.653846	0.25	1	0.4	3	14	9	0	0	1	0.608696	0.653846	0.25	1	0.4
geminipro	title	2	lin	0.875	0.826087	0.846154	0.777778	0.904762	0.823529	14	19	4	2	0	0.875	0.826087	0.846154	0.777778	0.904762	0.823529
geminipro	title	2	lynch	0.857143	0.956522	0.933333	0.857143	0.956522	0.857143	6	22	1	1	0	0.857143	0.956522	0.933333	0.857143	0.956522	0.857143
geminipro	title	2	malik	0.9	1	0.953488	1	0.92	0.947368	18	23	0	2	0	0.9	1	0.953488	1	0.92	0.947368
geminipro	title	2	mohamed	1	0.695652	0.794118	0.611111	1	0.758621	11	16	7	0	0	1	0.695652	0.794118	0.611111	1	0.758621
geminipro	title	2	roy	0.178571	0.782609	0.45098	0.5	0.439024	0.263158	5	18	5	23	0	0.178571	0.782609	0.45098	0.5	0.439024	0.263158
geminipro	title	2	santos	0.8	0.869565	0.857143	0.571429	0.952381	0.666667	4	20	3	1	0	0.8	0.869565	0.857143	0.571429	0.952381	0.666667
geminipro	title	2	setthawong	0.857143	0.826087	0.840909	0.818182	0.863636	0.837209	18	19	4	3	0	0.857143	0.826087	0.840909	0.818182	0.863636	0.837209
geminipro	title	2	sevaux	0.5	1	0.925926	1	0.92	0.666667	2	23	0	2	0	0.5	1	0.925926	1	0.92	0.666667
geminipro	title	2	singh_glasses	0.882353	0.695652	0.775	0.681818	0.888889	0.769231	15	16	7	2	0	0.882353	0.695652	0.775	0.681818	0.888889	0.769231
geminipro	title	2	singh_pemphigoid	0.9375	0.391304	0.615385	0.517241	0.9	0.666667	15	9	14	1	0	0.9375	0.391304	0.615385	0.517241	0.9	0.666667
geminipro	title	2	sulewski	0.555556	0.956522	0.84375	0.833333	0.846154	0.666667	5	22	1	4	0	0.555556	0.956522	0.84375	0.833333	0.846154	0.666667
geminipro	title	2	sulistyo	0	0.434783	0.434783	0	1	0	0	10	13	0	0	0	0.434783	0.434783	0	1	0
geminipro	title	2	white	0.954545	0.913043	0.933333	0.913043	0.954545	0.933333	21	21	2	1	0	0.954545	0.913043	0.933333	0.913043	0.954545	0.933333
geminipro	title	2	younis	1	0.782609	0.8	0.285714	1	0.444444	2	18	5	0	0	1	0.782609	0.8	0.285714	1	0.444444
geminipro	title	2	zhu	1	0.304348	0.407407	0.2	1	0.333333	4	7	16	0	0	1	0.304348	0.407407	0.2	1	0.333333
