# Supplementary material for: High-performance automated abstract screening with large language model ensembles
Source: J Am Med Inform Assoc. 2025 Mar 22;32(5):893–904. doi: 10.1093/jamia/ocaf050 (PMC12012331; doi:10.1093/jamia/ocaf050)
Supplement: ocaf050_Supplementary_Data [file ocaf050_supplementary_data.zip › Supplementary Files/Supplementary Material 2/Development dataset runs/geminipro Sample Final/geminipro_heavy_1_stats.xlsx]

## Sheet: Sheet1
model	prompt	repeat no.	review	sens	spec	accu	ppv	npv	f1	tp	tn	fp	fn	invalid decisions	true sens	true spec	true accu	true ppv	true npv	true f1
geminipro	heavy	1	all	0.760148	0.943289	0.88125	0.872881	0.884752	0.812623	206	499	30	65	0	0.760148	0.943289	0.88125	0.872881	0.884752	0.812623
geminipro	heavy	1	bellon	0.304348	0.956522	0.630435	0.875	0.578947	0.451613	7	22	1	16	0	0.304348	0.956522	0.630435	0.875	0.578947	0.451613
geminipro	heavy	1	buchan	1	1	1	1	1	1	4	23	0	0	0	1	1	1	1	1	1
geminipro	heavy	1	clezar	0.806452	1	0.888889	1	0.793103	0.892857	25	23	0	6	0	0.806452	1	0.888889	1	0.793103	0.892857
geminipro	heavy	1	cutting	1	1	1	1	1	1	3	23	0	0	0	1	1	1	1	1	1
geminipro	heavy	1	dopper	1	0.956522	0.967742	0.888889	1	0.941176	8	22	1	0	0	1	0.956522	0.967742	0.888889	1	0.941176
geminipro	heavy	1	ghoraba	0.8	1	0.964286	1	0.958333	0.888889	4	23	0	1	0	0.8	1	0.964286	1	0.958333	0.888889
geminipro	heavy	1	hjetland	0.833333	1	0.942857	1	0.92	0.909091	10	23	0	2	0	0.833333	1	0.942857	1	0.92	0.909091
geminipro	heavy	1	karkou	1	0.913043	0.923077	0.6	1	0.75	3	21	2	0	0	1	0.913043	0.923077	0.6	1	0.75
geminipro	heavy	1	lin	1	0.913043	0.948718	0.888889	1	0.941176	16	21	2	0	0	1	0.913043	0.948718	0.888889	1	0.941176
geminipro	heavy	1	lynch	0.857143	1	0.966667	1	0.958333	0.923077	6	23	0	1	0	0.857143	1	0.966667	1	0.958333	0.923077
geminipro	heavy	1	malik	0.85	0.956522	0.906977	0.944444	0.88	0.894737	17	22	1	3	0	0.85	0.956522	0.906977	0.944444	0.88	0.894737
geminipro	heavy	1	mohamed	0.909091	0.913043	0.911765	0.833333	0.954545	0.869565	10	21	2	1	0	0.909091	0.913043	0.911765	0.833333	0.954545	0.869565
geminipro	heavy	1	roy	0.5	0.869565	0.666667	0.823529	0.588235	0.622222	14	20	3	14	0	0.5	0.869565	0.666667	0.823529	0.588235	0.622222
geminipro	heavy	1	santos	0.8	0.956522	0.928571	0.8	0.956522	0.8	4	22	1	1	0	0.8	0.956522	0.928571	0.8	0.956522	0.8
geminipro	heavy	1	setthawong	0.761905	1	0.886364	1	0.821429	0.864865	16	23	0	5	0	0.761905	1	0.886364	1	0.821429	0.864865
geminipro	heavy	1	sevaux	0.5	1	0.925926	1	0.92	0.666667	2	23	0	2	0	0.5	1	0.925926	1	0.92	0.666667
geminipro	heavy	1	singh_glasses	0.823529	0.956522	0.9	0.933333	0.88	0.875	14	22	1	3	0	0.823529	0.956522	0.9	0.933333	0.88	0.875
geminipro	heavy	1	singh_pemphigoid	0.9375	0.782609	0.846154	0.75	0.947368	0.833333	15	18	5	1	0	0.9375	0.782609	0.846154	0.75	0.947368	0.833333
geminipro	heavy	1	sulewski	0.222222	1	0.78125	1	0.766667	0.363636	2	23	0	7	0	0.222222	1	0.78125	1	0.766667	0.363636
geminipro	heavy	1	sulistyo	0	0.73913	0.73913	0	1	0	0	17	6	0	0	0	0.73913	0.73913	0	1	0
geminipro	heavy	1	white	0.909091	1	0.955556	1	0.92	0.952381	20	23	0	2	0	0.909091	1	0.955556	1	0.92	0.952381
geminipro	heavy	1	younis	1	0.782609	0.8	0.285714	1	0.444444	2	18	5	0	0	1	0.782609	0.8	0.285714	1	0.444444
geminipro	heavy	1	zhu	1	1	1	1	1	1	4	23	0	0	0	1	1	1	1	1	1
