# Supplementary material for: High-performance automated abstract screening with large language model ensembles
Source: J Am Med Inform Assoc. 2025 Mar 22;32(5):893–904. doi: 10.1093/jamia/ocaf050 (PMC12012331; doi:10.1093/jamia/ocaf050)
Supplement: ocaf050_Supplementary_Data [file ocaf050_supplementary_data.zip › Supplementary Files/Supplementary Material 2/Development dataset runs/geminipro Sample Final/geminipro_mild_3_stats.xlsx]

## Sheet: Sheet1
model	prompt	repeat no.	review	sens	spec	accu	ppv	npv	f1	tp	tn	fp	fn	invalid decisions	true sens	true spec	true accu	true ppv	true npv	true f1
geminipro	mild	3	all	0.675277	0.958412	0.8625	0.892683	0.852101	0.768908	183	507	22	88	0	0.675277	0.958412	0.8625	0.892683	0.852101	0.768908
geminipro	mild	3	bellon	0.217391	1	0.608696	1	0.560976	0.357143	5	23	0	18	0	0.217391	1	0.608696	1	0.560976	0.357143
geminipro	mild	3	buchan	0.75	1	0.962963	1	0.958333	0.857143	3	23	0	1	0	0.75	1	0.962963	1	0.958333	0.857143
geminipro	mild	3	clezar	0.806452	1	0.888889	1	0.793103	0.892857	25	23	0	6	0	0.806452	1	0.888889	1	0.793103	0.892857
geminipro	mild	3	cutting	0.666667	1	0.961538	1	0.958333	0.8	2	23	0	1	0	0.666667	1	0.961538	1	0.958333	0.8
geminipro	mild	3	dopper	0.875	1	0.967742	1	0.958333	0.933333	7	23	0	1	0	0.875	1	0.967742	1	0.958333	0.933333
geminipro	mild	3	ghoraba	0.8	1	0.964286	1	0.958333	0.888889	4	23	0	1	0	0.8	1	0.964286	1	0.958333	0.888889
geminipro	mild	3	hjetland	0.666667	1	0.885714	1	0.851852	0.8	8	23	0	4	0	0.666667	1	0.885714	1	0.851852	0.8
geminipro	mild	3	karkou	1	0.956522	0.961538	0.75	1	0.857143	3	22	1	0	0	1	0.956522	0.961538	0.75	1	0.857143
geminipro	mild	3	lin	1	0.913043	0.948718	0.888889	1	0.941176	16	21	2	0	0	1	0.913043	0.948718	0.888889	1	0.941176
geminipro	mild	3	lynch	0.714286	1	0.933333	1	0.92	0.833333	5	23	0	2	0	0.714286	1	0.933333	1	0.92	0.833333
geminipro	mild	3	malik	0.85	1	0.930233	1	0.884615	0.918919	17	23	0	3	0	0.85	1	0.930233	1	0.884615	0.918919
geminipro	mild	3	mohamed	0.909091	1	0.970588	1	0.958333	0.952381	10	23	0	1	0	0.909091	1	0.970588	1	0.958333	0.952381
geminipro	mild	3	roy	0.107143	0.956522	0.490196	0.75	0.468085	0.1875	3	22	1	25	0	0.107143	0.956522	0.490196	0.75	0.468085	0.1875
geminipro	mild	3	santos	0.8	0.956522	0.928571	0.8	0.956522	0.8	4	22	1	1	0	0.8	0.956522	0.928571	0.8	0.956522	0.8
geminipro	mild	3	setthawong	0.714286	1	0.863636	1	0.793103	0.833333	15	23	0	6	0	0.714286	1	0.863636	1	0.793103	0.833333
geminipro	mild	3	sevaux	0.5	1	0.925926	1	0.92	0.666667	2	23	0	2	0	0.5	1	0.925926	1	0.92	0.666667
geminipro	mild	3	singh_glasses	0.705882	0.956522	0.85	0.923077	0.814815	0.8	12	22	1	5	0	0.705882	0.956522	0.85	0.923077	0.814815	0.8
geminipro	mild	3	singh_pemphigoid	0.9375	0.826087	0.871795	0.789474	0.95	0.857143	15	19	4	1	0	0.9375	0.826087	0.871795	0.789474	0.95	0.857143
geminipro	mild	3	sulewski	0.111111	1	0.75	1	0.741935	0.2	1	23	0	8	0	0.111111	1	0.75	1	0.741935	0.2
geminipro	mild	3	sulistyo	0	0.695652	0.695652	0	1	0	0	16	7	0	0	0	0.695652	0.695652	0	1	0
geminipro	mild	3	white	0.909091	1	0.955556	1	0.92	0.952381	20	23	0	2	0	0.909091	1	0.955556	1	0.92	0.952381
geminipro	mild	3	younis	1	0.782609	0.8	0.285714	1	0.444444	2	18	5	0	0	1	0.782609	0.8	0.285714	1	0.444444
geminipro	mild	3	zhu	1	1	1	1	1	1	4	23	0	0	0	1	1	1	1	1	1
