# Supplementary material for: High-performance automated abstract screening with large language model ensembles
Source: J Am Med Inform Assoc. 2025 Mar 22;32(5):893–904. doi: 10.1093/jamia/ocaf050 (PMC12012331; doi:10.1093/jamia/ocaf050)
Supplement: ocaf050_Supplementary_Data [file ocaf050_supplementary_data.zip › Supplementary Files/Supplementary Material 2/Development dataset runs/llama3 Sample Final/llama3_moderate_1_stats.xlsx]

## Sheet: Sheet1
model	prompt	repeat no.	review	sens	spec	accu	ppv	npv	f1	tp	tn	fp	fn	invalid decisions	true sens	true spec	true accu	true ppv	true npv	true f1
llama3	moderate	1	all	0.926199	0.540643	0.67125	0.508097	0.934641	0.656209	251	286	239	20	4	0.926199	0.544762	0.674623	0.512245	0.934641	0.659658
llama3	moderate	1	bellon	0.956522	0.347826	0.652174	0.594595	0.888889	0.733333	22	8	14	1	1	0.956522	0.363636	0.666667	0.611111	0.888889	0.745763
llama3	moderate	1	buchan	1	0.478261	0.555556	0.25	1	0.4	4	11	12	0	0	1	0.478261	0.555556	0.25	1	0.4
llama3	moderate	1	clezar	1	0.478261	0.777778	0.72093	1	0.837838	31	11	12	0	0	1	0.478261	0.777778	0.72093	1	0.837838
llama3	moderate	1	cutting	1	0.652174	0.692308	0.272727	1	0.428571	3	15	8	0	0	1	0.652174	0.692308	0.272727	1	0.428571
llama3	moderate	1	dopper	0.75	0.956522	0.903226	0.857143	0.916667	0.8	6	22	1	2	0	0.75	0.956522	0.903226	0.857143	0.916667	0.8
llama3	moderate	1	ghoraba	0.8	0.391304	0.464286	0.222222	0.9	0.347826	4	9	13	1	1	0.8	0.409091	0.481481	0.235294	0.9	0.363636
llama3	moderate	1	hjetland	0.75	1	0.914286	1	0.884615	0.857143	9	23	0	3	0	0.75	1	0.914286	1	0.884615	0.857143
llama3	moderate	1	karkou	1	0.304348	0.384615	0.157895	1	0.272727	3	7	16	0	0	1	0.304348	0.384615	0.157895	1	0.272727
llama3	moderate	1	lin	1	0.478261	0.692308	0.571429	1	0.727273	16	11	12	0	0	1	0.478261	0.692308	0.571429	1	0.727273
llama3	moderate	1	lynch	1	0.521739	0.633333	0.388889	1	0.56	7	12	10	0	1	1	0.545455	0.655172	0.411765	1	0.583333
llama3	moderate	1	malik	1	0.478261	0.72093	0.625	1	0.769231	20	11	12	0	0	1	0.478261	0.72093	0.625	1	0.769231
llama3	moderate	1	mohamed	1	0.608696	0.735294	0.55	1	0.709677	11	14	9	0	0	1	0.608696	0.735294	0.55	1	0.709677
llama3	moderate	1	roy	0.964286	0.391304	0.705882	0.658537	0.9	0.782609	27	9	14	1	0	0.964286	0.391304	0.705882	0.658537	0.9	0.782609
llama3	moderate	1	santos	1	0.826087	0.857143	0.555556	1	0.714286	5	19	4	0	0	1	0.826087	0.857143	0.555556	1	0.714286
llama3	moderate	1	setthawong	0.904762	0.391304	0.636364	0.575758	0.818182	0.703704	19	9	14	2	0	0.904762	0.391304	0.636364	0.575758	0.818182	0.703704
llama3	moderate	1	sevaux	0.75	1	0.962963	1	0.958333	0.857143	3	23	0	1	0	0.75	1	0.962963	1	0.958333	0.857143
llama3	moderate	1	singh_glasses	0.764706	0.434783	0.575	0.5	0.714286	0.604651	13	10	13	4	0	0.764706	0.434783	0.575	0.5	0.714286	0.604651
llama3	moderate	1	singh_pemphigoid	1	0.391304	0.641026	0.533333	1	0.695652	16	9	14	0	0	1	0.391304	0.641026	0.533333	1	0.695652
llama3	moderate	1	sulewski	0.555556	0.869565	0.78125	0.625	0.833333	0.588235	5	20	3	4	0	0.555556	0.869565	0.78125	0.625	0.833333	0.588235
llama3	moderate	1	sulistyo	0	0.0434783	0.0434783	0	1	0	0	1	21	0	1	0	0.0454545	0.0454545	0	1	0
llama3	moderate	1	white	0.954545	0.782609	0.866667	0.807692	0.947368	0.875	21	18	5	1	0	0.954545	0.782609	0.866667	0.807692	0.947368	0.875
llama3	moderate	1	younis	1	0.391304	0.44	0.125	1	0.222222	2	9	14	0	0	1	0.391304	0.44	0.125	1	0.222222
llama3	moderate	1	zhu	1	0.217391	0.333333	0.181818	1	0.307692	4	5	18	0	0	1	0.217391	0.333333	0.181818	1	0.307692
