# Supplementary material for: High-performance automated abstract screening with large language model ensembles
Source: J Am Med Inform Assoc. 2025 Mar 22;32(5):893–904. doi: 10.1093/jamia/ocaf050 (PMC12012331; doi:10.1093/jamia/ocaf050)
Supplement: ocaf050_Supplementary_Data [file ocaf050_supplementary_data.zip › Supplementary Files/Supplementary Material 2/Development dataset runs/llama3 Sample Final/llama3_none_1_stats.xlsx]

## Sheet: Sheet1
model	prompt	repeat no.	review	sens	spec	accu	ppv	npv	f1	tp	tn	fp	fn	invalid decisions	true sens	true spec	true accu	true ppv	true npv	true f1
llama3	none	1	all	0.870849	0.674858	0.74125	0.578431	0.910714	0.69514	236	357	165	35	7	0.870849	0.683908	0.747793	0.588529	0.910714	0.702381
llama3	none	1	bellon	1	0.521739	0.76087	0.676471	1	0.807018	23	12	10	0	1	1	0.545455	0.777778	0.69697	1	0.821429
llama3	none	1	buchan	0.75	0.73913	0.740741	0.333333	0.944444	0.461538	3	17	6	1	0	0.75	0.73913	0.740741	0.333333	0.944444	0.461538
llama3	none	1	clezar	0.967742	0.652174	0.833333	0.789474	0.9375	0.869565	30	15	8	1	0	0.967742	0.652174	0.833333	0.789474	0.9375	0.869565
llama3	none	1	cutting	1	0.956522	0.961538	0.75	1	0.857143	3	22	1	0	0	1	0.956522	0.961538	0.75	1	0.857143
llama3	none	1	dopper	0.5	0.956522	0.83871	0.8	0.846154	0.615385	4	22	1	4	0	0.5	0.956522	0.83871	0.8	0.846154	0.615385
llama3	none	1	ghoraba	0.8	0.565217	0.607143	0.285714	0.928571	0.421053	4	13	9	1	1	0.8	0.590909	0.62963	0.307692	0.928571	0.444444
llama3	none	1	hjetland	0.5	1	0.828571	1	0.793103	0.666667	6	23	0	6	0	0.5	1	0.828571	1	0.793103	0.666667
llama3	none	1	karkou	1	0.565217	0.615385	0.230769	1	0.375	3	13	10	0	0	1	0.565217	0.615385	0.230769	1	0.375
llama3	none	1	lin	1	0.565217	0.74359	0.615385	1	0.761905	16	13	10	0	0	1	0.565217	0.74359	0.615385	1	0.761905
llama3	none	1	lynch	0.857143	0.608696	0.666667	0.4	0.933333	0.545455	6	14	8	1	1	0.857143	0.636364	0.689655	0.428571	0.933333	0.571429
llama3	none	1	malik	1	0.608696	0.790698	0.689655	1	0.816327	20	14	8	0	1	1	0.636364	0.809524	0.714286	1	0.833333
llama3	none	1	mohamed	0.909091	0.782609	0.823529	0.666667	0.947368	0.769231	10	18	5	1	0	0.909091	0.782609	0.823529	0.666667	0.947368	0.769231
llama3	none	1	roy	0.678571	0.695652	0.686275	0.730769	0.64	0.703704	19	16	6	9	1	0.678571	0.727273	0.7	0.76	0.64	0.716981
llama3	none	1	santos	1	0.869565	0.892857	0.625	1	0.769231	5	20	3	0	0	1	0.869565	0.892857	0.625	1	0.769231
llama3	none	1	setthawong	0.952381	0.521739	0.727273	0.645161	0.923077	0.769231	20	12	11	1	0	0.952381	0.521739	0.727273	0.645161	0.923077	0.769231
llama3	none	1	sevaux	0.5	1	0.925926	1	0.92	0.666667	2	23	0	2	0	0.5	1	0.925926	1	0.92	0.666667
llama3	none	1	singh_glasses	0.823529	0.73913	0.775	0.7	0.85	0.756757	14	17	6	3	0	0.823529	0.73913	0.775	0.7	0.85	0.756757
llama3	none	1	singh_pemphigoid	0.9375	0.565217	0.717949	0.6	0.928571	0.731707	15	13	10	1	0	0.9375	0.565217	0.717949	0.6	0.928571	0.731707
llama3	none	1	sulewski	0.555556	0.869565	0.78125	0.625	0.833333	0.588235	5	20	3	4	0	0.555556	0.869565	0.78125	0.625	0.833333	0.588235
llama3	none	1	sulistyo	0	0.0869565	0.0869565	0	1	0	0	2	19	0	2	0	0.0952381	0.0952381	0	1	0
llama3	none	1	white	1	0.826087	0.911111	0.846154	1	0.916667	22	19	4	0	0	1	0.826087	0.911111	0.846154	1	0.916667
llama3	none	1	younis	1	0.521739	0.56	0.153846	1	0.266667	2	12	11	0	0	1	0.521739	0.56	0.153846	1	0.266667
llama3	none	1	zhu	1	0.304348	0.407407	0.2	1	0.333333	4	7	16	0	0	1	0.304348	0.407407	0.2	1	0.333333
