# Supplementary material for: High-performance automated abstract screening with large language model ensembles
Source: J Am Med Inform Assoc. 2025 Mar 22;32(5):893–904. doi: 10.1093/jamia/ocaf050 (PMC12012331; doi:10.1093/jamia/ocaf050)
Supplement: ocaf050_Supplementary_Data [file ocaf050_supplementary_data.zip › Supplementary Files/Supplementary Material 2/Development dataset runs/llama3 Sample Final/llama3_heavy_2_stats.xlsx]

## Sheet: Sheet1
model	prompt	repeat no.	review	sens	spec	accu	ppv	npv	f1	tp	tn	fp	fn	invalid decisions	true sens	true spec	true accu	true ppv	true npv	true f1
llama3	heavy	2	all	0.933579	0.561437	0.6875	0.521649	0.942857	0.669312	253	297	227	18	5	0.933579	0.566794	0.691824	0.527083	0.942857	0.673768
llama3	heavy	2	bellon	0.956522	0.391304	0.673913	0.611111	0.9	0.745763	22	9	13	1	1	0.956522	0.409091	0.688889	0.628571	0.9	0.758621
llama3	heavy	2	buchan	1	0.652174	0.703704	0.333333	1	0.5	4	15	8	0	0	1	0.652174	0.703704	0.333333	1	0.5
llama3	heavy	2	clezar	1	0.391304	0.740741	0.688889	1	0.815789	31	9	14	0	0	1	0.391304	0.740741	0.688889	1	0.815789
llama3	heavy	2	cutting	1	0.695652	0.730769	0.3	1	0.461538	3	16	7	0	0	1	0.695652	0.730769	0.3	1	0.461538
llama3	heavy	2	dopper	0.875	0.956522	0.935484	0.875	0.956522	0.875	7	22	1	1	0	0.875	0.956522	0.935484	0.875	0.956522	0.875
llama3	heavy	2	ghoraba	0.8	0.434783	0.5	0.235294	0.909091	0.363636	4	10	12	1	1	0.8	0.454545	0.518519	0.25	0.909091	0.380952
llama3	heavy	2	hjetland	0.833333	0.956522	0.914286	0.909091	0.916667	0.869565	10	22	1	2	0	0.833333	0.956522	0.914286	0.909091	0.916667	0.869565
llama3	heavy	2	karkou	1	0.434783	0.5	0.1875	1	0.315789	3	10	13	0	0	1	0.434783	0.5	0.1875	1	0.315789
llama3	heavy	2	lin	1	0.26087	0.564103	0.484848	1	0.653061	16	6	17	0	0	1	0.26087	0.564103	0.484848	1	0.653061
llama3	heavy	2	lynch	1	0.391304	0.533333	0.333333	1	0.5	7	9	14	0	0	1	0.391304	0.533333	0.333333	1	0.5
llama3	heavy	2	malik	1	0.565217	0.767442	0.666667	1	0.8	20	13	10	0	0	1	0.565217	0.767442	0.666667	1	0.8
llama3	heavy	2	mohamed	1	0.73913	0.823529	0.647059	1	0.785714	11	17	6	0	0	1	0.73913	0.823529	0.647059	1	0.785714
llama3	heavy	2	roy	0.857143	0.521739	0.705882	0.685714	0.75	0.761905	24	12	11	4	0	0.857143	0.521739	0.705882	0.685714	0.75	0.761905
llama3	heavy	2	santos	1	0.913043	0.928571	0.714286	1	0.833333	5	21	2	0	0	1	0.913043	0.928571	0.714286	1	0.833333
llama3	heavy	2	setthawong	0.952381	0.217391	0.568182	0.526316	0.833333	0.677966	20	5	18	1	0	0.952381	0.217391	0.568182	0.526316	0.833333	0.677966
llama3	heavy	2	sevaux	0.75	0.956522	0.925926	0.75	0.956522	0.75	3	22	1	1	0	0.75	0.956522	0.925926	0.75	0.956522	0.75
llama3	heavy	2	singh_glasses	0.882353	0.347826	0.575	0.5	0.8	0.638298	15	8	15	2	0	0.882353	0.347826	0.575	0.5	0.8	0.638298
llama3	heavy	2	singh_pemphigoid	1	0.391304	0.641026	0.533333	1	0.695652	16	9	14	0	0	1	0.391304	0.641026	0.533333	1	0.695652
llama3	heavy	2	sulewski	0.555556	0.956522	0.84375	0.833333	0.846154	0.666667	5	22	1	4	0	0.555556	0.956522	0.84375	0.833333	0.846154	0.666667
llama3	heavy	2	sulistyo	0	0.0869565	0.0869565	0	1	0	0	2	18	0	3	0	0.1	0.1	0	1	0
llama3	heavy	2	white	0.954545	0.782609	0.866667	0.807692	0.947368	0.875	21	18	5	1	0	0.954545	0.782609	0.866667	0.807692	0.947368	0.875
llama3	heavy	2	younis	1	0.565217	0.6	0.166667	1	0.285714	2	13	10	0	0	1	0.565217	0.6	0.166667	1	0.285714
llama3	heavy	2	zhu	1	0.304348	0.407407	0.2	1	0.333333	4	7	16	0	0	1	0.304348	0.407407	0.2	1	0.333333
