# Supplementary material for: High-performance automated abstract screening with large language model ensembles
Source: J Am Med Inform Assoc. 2025 Mar 22;32(5):893–904. doi: 10.1093/jamia/ocaf050 (PMC12012331; doi:10.1093/jamia/ocaf050)
Supplement: ocaf050_Supplementary_Data [file ocaf050_supplementary_data.zip › Supplementary Files/Supplementary Material 2/Development dataset runs/llama3 Sample Final/llama3_extreme_2_stats.xlsx]

## Sheet: Sheet1
model	prompt	repeat no.	review	sens	spec	accu	ppv	npv	f1	tp	tn	fp	fn	invalid decisions	true sens	true spec	true accu	true ppv	true npv	true f1
llama3	extreme	2	all	0.9631	0.255198	0.495	0.398473	0.931034	0.563715	261	135	391	10	3	0.9631	0.256654	0.496863	0.400307	0.931034	0.565547
llama3	extreme	2	bellon	0.956522	0.217391	0.586957	0.55	0.833333	0.698413	22	5	17	1	1	0.956522	0.227273	0.6	0.564103	0.833333	0.709677
llama3	extreme	2	buchan	1	0.173913	0.296296	0.173913	1	0.296296	4	4	19	0	0	1	0.173913	0.296296	0.173913	1	0.296296
llama3	extreme	2	clezar	1	0.0869565	0.611111	0.596154	1	0.746988	31	2	21	0	0	1	0.0869565	0.611111	0.596154	1	0.746988
llama3	extreme	2	cutting	1	0.608696	0.653846	0.25	1	0.4	3	14	9	0	0	1	0.608696	0.653846	0.25	1	0.4
llama3	extreme	2	dopper	0.875	0.782609	0.806452	0.583333	0.947368	0.7	7	18	5	1	0	0.875	0.782609	0.806452	0.583333	0.947368	0.7
llama3	extreme	2	ghoraba	0.8	0.217391	0.321429	0.181818	0.833333	0.296296	4	5	17	1	1	0.8	0.227273	0.333333	0.190476	0.833333	0.307692
llama3	extreme	2	hjetland	1	0.173913	0.457143	0.387097	1	0.55814	12	4	19	0	0	1	0.173913	0.457143	0.387097	1	0.55814
llama3	extreme	2	karkou	1	0	0.115385	0.115385	0	0.206897	3	0	23	0	0	1	0	0.115385	0.115385	0	0.206897
llama3	extreme	2	lin	1	0.130435	0.487179	0.444444	1	0.615385	16	3	20	0	0	1	0.130435	0.487179	0.444444	1	0.615385
llama3	extreme	2	lynch	1	0.0869565	0.3	0.25	1	0.4	7	2	20	0	1	1	0.0909091	0.310345	0.259259	1	0.411765
llama3	extreme	2	malik	1	0.217391	0.581395	0.526316	1	0.689655	20	5	18	0	0	1	0.217391	0.581395	0.526316	1	0.689655
llama3	extreme	2	mohamed	1	0.391304	0.588235	0.44	1	0.611111	11	9	14	0	0	1	0.391304	0.588235	0.44	1	0.611111
llama3	extreme	2	roy	1	0.26087	0.666667	0.622222	1	0.767123	28	6	17	0	0	1	0.26087	0.666667	0.622222	1	0.767123
llama3	extreme	2	santos	1	0.434783	0.535714	0.277778	1	0.434783	5	10	13	0	0	1	0.434783	0.535714	0.277778	1	0.434783
llama3	extreme	2	setthawong	0.952381	0.173913	0.545455	0.512821	0.8	0.666667	20	4	19	1	0	0.952381	0.173913	0.545455	0.512821	0.8	0.666667
llama3	extreme	2	sevaux	0.75	0.478261	0.518519	0.2	0.916667	0.315789	3	11	12	1	0	0.75	0.478261	0.518519	0.2	0.916667	0.315789
llama3	extreme	2	singh_glasses	0.941176	0.0869565	0.45	0.432432	0.666667	0.592593	16	2	21	1	0	0.941176	0.0869565	0.45	0.432432	0.666667	0.592593
llama3	extreme	2	singh_pemphigoid	1	0.173913	0.512821	0.457143	1	0.627451	16	4	19	0	0	1	0.173913	0.512821	0.457143	1	0.627451
llama3	extreme	2	sulewski	0.555556	0.478261	0.5	0.294118	0.733333	0.384615	5	11	12	4	0	0.555556	0.478261	0.5	0.294118	0.733333	0.384615
llama3	extreme	2	sulistyo	0	0	0	0	0	0	0	0	23	0	0	0	0	0	0	0	0
llama3	extreme	2	white	1	0.173913	0.577778	0.536585	1	0.698413	22	4	19	0	0	1	0.173913	0.577778	0.536585	1	0.698413
llama3	extreme	2	younis	1	0.304348	0.36	0.111111	1	0.2	2	7	16	0	0	1	0.304348	0.36	0.111111	1	0.2
llama3	extreme	2	zhu	1	0.217391	0.333333	0.181818	1	0.307692	4	5	18	0	0	1	0.217391	0.333333	0.181818	1	0.307692
