# Supplementary material for: High-performance automated abstract screening with large language model ensembles
Source: J Am Med Inform Assoc. 2025 Mar 22;32(5):893–904. doi: 10.1093/jamia/ocaf050 (PMC12012331; doi:10.1093/jamia/ocaf050)
Supplement: ocaf050_Supplementary_Data [file ocaf050_supplementary_data.zip › Supplementary Files/Supplementary Material 2/Development dataset runs/llama3 Sample Final/llama3_mild_3_stats.xlsx]

## Sheet: Sheet1
model	prompt	repeat no.	review	sens	spec	accu	ppv	npv	f1	tp	tn	fp	fn	invalid decisions	true sens	true spec	true accu	true ppv	true npv	true f1
llama3	mild	3	all	0.95203	0.482042	0.64125	0.484962	0.951493	0.64259	258	255	268	13	6	0.95203	0.487572	0.646096	0.490494	0.951493	0.647428
llama3	mild	3	bellon	1	0.304348	0.652174	0.589744	1	0.741935	23	7	15	0	1	1	0.318182	0.666667	0.605263	1	0.754098
llama3	mild	3	buchan	1	0.434783	0.518519	0.235294	1	0.380952	4	10	13	0	0	1	0.434783	0.518519	0.235294	1	0.380952
llama3	mild	3	clezar	1	0.391304	0.740741	0.688889	1	0.815789	31	9	14	0	0	1	0.391304	0.740741	0.688889	1	0.815789
llama3	mild	3	cutting	1	0.565217	0.615385	0.230769	1	0.375	3	13	10	0	0	1	0.565217	0.615385	0.230769	1	0.375
llama3	mild	3	dopper	0.75	0.869565	0.83871	0.666667	0.909091	0.705882	6	20	3	2	0	0.75	0.869565	0.83871	0.666667	0.909091	0.705882
llama3	mild	3	ghoraba	0.8	0.347826	0.428571	0.210526	0.888889	0.333333	4	8	14	1	1	0.8	0.363636	0.444444	0.222222	0.888889	0.347826
llama3	mild	3	hjetland	0.916667	0.913043	0.914286	0.846154	0.954545	0.88	11	21	2	1	0	0.916667	0.913043	0.914286	0.846154	0.954545	0.88
llama3	mild	3	karkou	1	0.391304	0.461538	0.176471	1	0.3	3	9	14	0	0	1	0.391304	0.461538	0.176471	1	0.3
llama3	mild	3	lin	1	0.391304	0.641026	0.533333	1	0.695652	16	9	14	0	0	1	0.391304	0.641026	0.533333	1	0.695652
llama3	mild	3	lynch	1	0.391304	0.533333	0.333333	1	0.5	7	9	13	0	1	1	0.409091	0.551724	0.35	1	0.518519
llama3	mild	3	malik	1	0.521739	0.744186	0.645161	1	0.784314	20	12	11	0	0	1	0.521739	0.744186	0.645161	1	0.784314
llama3	mild	3	mohamed	1	0.565217	0.705882	0.52381	1	0.6875	11	13	10	0	0	1	0.565217	0.705882	0.52381	1	0.6875
llama3	mild	3	roy	0.964286	0.217391	0.627451	0.6	0.833333	0.739726	27	5	17	1	1	0.964286	0.227273	0.64	0.613636	0.833333	0.75
llama3	mild	3	santos	1	0.782609	0.821429	0.5	1	0.666667	5	18	5	0	0	1	0.782609	0.821429	0.5	1	0.666667
llama3	mild	3	setthawong	1	0.173913	0.568182	0.525	1	0.688525	21	4	19	0	0	1	0.173913	0.568182	0.525	1	0.688525
llama3	mild	3	sevaux	0.75	1	0.962963	1	0.958333	0.857143	3	23	0	1	0	0.75	1	0.962963	1	0.958333	0.857143
llama3	mild	3	singh_glasses	0.882353	0.304348	0.55	0.483871	0.777778	0.625	15	7	16	2	0	0.882353	0.304348	0.55	0.483871	0.777778	0.625
llama3	mild	3	singh_pemphigoid	1	0.217391	0.538462	0.470588	1	0.64	16	5	18	0	0	1	0.217391	0.538462	0.470588	1	0.64
llama3	mild	3	sulewski	0.555556	0.869565	0.78125	0.625	0.833333	0.588235	5	20	3	4	0	0.555556	0.869565	0.78125	0.625	0.833333	0.588235
llama3	mild	3	sulistyo	0	0.0869565	0.0869565	0	1	0	0	2	19	0	2	0	0.0952381	0.0952381	0	1	0
llama3	mild	3	white	0.954545	0.73913	0.844444	0.777778	0.944444	0.857143	21	17	6	1	0	0.954545	0.73913	0.844444	0.777778	0.944444	0.857143
llama3	mild	3	younis	1	0.391304	0.44	0.125	1	0.222222	2	9	14	0	0	1	0.391304	0.44	0.125	1	0.222222
llama3	mild	3	zhu	1	0.217391	0.333333	0.181818	1	0.307692	4	5	18	0	0	1	0.217391	0.333333	0.181818	1	0.307692
