# Supplementary material for: High-performance automated abstract screening with large language model ensembles
Source: J Am Med Inform Assoc. 2025 Mar 22;32(5):893–904. doi: 10.1093/jamia/ocaf050 (PMC12012331; doi:10.1093/jamia/ocaf050)
Supplement: ocaf050_Supplementary_Data [file ocaf050_supplementary_data.zip › Supplementary Files/Supplementary Material 2/Development dataset runs/llama3 Sample Final/llama3_moderate_3_stats.xlsx]

## Sheet: Sheet1
model	prompt	repeat no.	review	sens	spec	accu	ppv	npv	f1	tp	tn	fp	fn	invalid decisions	true sens	true spec	true accu	true ppv	true npv	true f1
llama3	moderate	3	all	0.929889	0.567108	0.69	0.523909	0.940439	0.670213	252	300	225	19	4	0.929889	0.571429	0.693467	0.528302	0.940439	0.673797
llama3	moderate	3	bellon	0.956522	0.391304	0.673913	0.611111	0.9	0.745763	22	9	13	1	1	0.956522	0.409091	0.688889	0.628571	0.9	0.758621
llama3	moderate	3	buchan	1	0.652174	0.703704	0.333333	1	0.5	4	15	8	0	0	1	0.652174	0.703704	0.333333	1	0.5
llama3	moderate	3	clezar	1	0.521739	0.796296	0.738095	1	0.849315	31	12	11	0	0	1	0.521739	0.796296	0.738095	1	0.849315
llama3	moderate	3	cutting	1	0.695652	0.730769	0.3	1	0.461538	3	16	7	0	0	1	0.695652	0.730769	0.3	1	0.461538
llama3	moderate	3	dopper	0.75	0.913043	0.870968	0.75	0.913043	0.75	6	21	2	2	0	0.75	0.913043	0.870968	0.75	0.913043	0.75
llama3	moderate	3	ghoraba	0.8	0.434783	0.5	0.235294	0.909091	0.363636	4	10	12	1	1	0.8	0.454545	0.518519	0.25	0.909091	0.380952
llama3	moderate	3	hjetland	0.833333	0.956522	0.914286	0.909091	0.916667	0.869565	10	22	1	2	0	0.833333	0.956522	0.914286	0.909091	0.916667	0.869565
llama3	moderate	3	karkou	1	0.391304	0.461538	0.176471	1	0.3	3	9	14	0	0	1	0.391304	0.461538	0.176471	1	0.3
llama3	moderate	3	lin	1	0.478261	0.692308	0.571429	1	0.727273	16	11	12	0	0	1	0.478261	0.692308	0.571429	1	0.727273
llama3	moderate	3	lynch	1	0.565217	0.666667	0.411765	1	0.583333	7	13	9	0	1	1	0.590909	0.689655	0.4375	1	0.608696
llama3	moderate	3	malik	1	0.565217	0.767442	0.666667	1	0.8	20	13	10	0	0	1	0.565217	0.767442	0.666667	1	0.8
llama3	moderate	3	mohamed	1	0.565217	0.705882	0.52381	1	0.6875	11	13	10	0	0	1	0.565217	0.705882	0.52381	1	0.6875
llama3	moderate	3	roy	0.964286	0.347826	0.686275	0.642857	0.888889	0.771429	27	8	15	1	0	0.964286	0.347826	0.686275	0.642857	0.888889	0.771429
llama3	moderate	3	santos	1	0.869565	0.892857	0.625	1	0.769231	5	20	3	0	0	1	0.869565	0.892857	0.625	1	0.769231
llama3	moderate	3	setthawong	0.904762	0.391304	0.636364	0.575758	0.818182	0.703704	19	9	14	2	0	0.904762	0.391304	0.636364	0.575758	0.818182	0.703704
llama3	moderate	3	sevaux	0.5	1	0.925926	1	0.92	0.666667	2	23	0	2	0	0.5	1	0.925926	1	0.92	0.666667
llama3	moderate	3	singh_glasses	0.823529	0.478261	0.625	0.538462	0.785714	0.651163	14	11	12	3	0	0.823529	0.478261	0.625	0.538462	0.785714	0.651163
llama3	moderate	3	singh_pemphigoid	1	0.347826	0.615385	0.516129	1	0.680851	16	8	15	0	0	1	0.347826	0.615385	0.516129	1	0.680851
llama3	moderate	3	sulewski	0.555556	0.913043	0.8125	0.714286	0.84	0.625	5	21	2	4	0	0.555556	0.913043	0.8125	0.714286	0.84	0.625
llama3	moderate	3	sulistyo	0	0.0869565	0.0869565	0	1	0	0	2	20	0	1	0	0.0909091	0.0909091	0	1	0
llama3	moderate	3	white	0.954545	0.782609	0.866667	0.807692	0.947368	0.875	21	18	5	1	0	0.954545	0.782609	0.866667	0.807692	0.947368	0.875
llama3	moderate	3	younis	1	0.434783	0.48	0.133333	1	0.235294	2	10	13	0	0	1	0.434783	0.48	0.133333	1	0.235294
llama3	moderate	3	zhu	1	0.26087	0.37037	0.190476	1	0.32	4	6	17	0	0	1	0.26087	0.37037	0.190476	1	0.32
