# Supplementary material for: High-performance automated abstract screening with large language model ensembles
Source: J Am Med Inform Assoc. 2025 Mar 22;32(5):893–904. doi: 10.1093/jamia/ocaf050 (PMC12012331; doi:10.1093/jamia/ocaf050)
Supplement: ocaf050_Supplementary_Data [file ocaf050_supplementary_data.zip › Supplementary Files/Supplementary Material 2/Development dataset runs/llama3 Sample Final/llama3_none_3_stats.xlsx]

## Sheet: Sheet1
model	prompt	repeat no.	review	sens	spec	accu	ppv	npv	f1	tp	tn	fp	fn	invalid decisions	true sens	true spec	true accu	true ppv	true npv	true f1
llama3	none	3	all	0.852399	0.678639	0.7375	0.57606	0.899749	0.6875	231	359	163	40	7	0.852399	0.687739	0.74401	0.586294	0.899749	0.694737
llama3	none	3	bellon	1	0.478261	0.73913	0.657143	1	0.793103	23	11	11	0	1	1	0.5	0.755556	0.676471	1	0.807018
llama3	none	3	buchan	0.75	0.782609	0.777778	0.375	0.947368	0.5	3	18	5	1	0	0.75	0.782609	0.777778	0.375	0.947368	0.5
llama3	none	3	clezar	0.967742	0.608696	0.814815	0.769231	0.933333	0.857143	30	14	9	1	0	0.967742	0.608696	0.814815	0.769231	0.933333	0.857143
llama3	none	3	cutting	1	1	1	1	1	1	3	23	0	0	0	1	1	1	1	1	1
llama3	none	3	dopper	0.375	0.956522	0.806452	0.75	0.814815	0.5	3	22	1	5	0	0.375	0.956522	0.806452	0.75	0.814815	0.5
llama3	none	3	ghoraba	0.8	0.565217	0.607143	0.285714	0.928571	0.421053	4	13	9	1	1	0.8	0.590909	0.62963	0.307692	0.928571	0.444444
llama3	none	3	hjetland	0.583333	1	0.857143	1	0.821429	0.736842	7	23	0	5	0	0.583333	1	0.857143	1	0.821429	0.736842
llama3	none	3	karkou	1	0.565217	0.615385	0.230769	1	0.375	3	13	10	0	0	1	0.565217	0.615385	0.230769	1	0.375
llama3	none	3	lin	1	0.565217	0.74359	0.615385	1	0.761905	16	13	10	0	0	1	0.565217	0.74359	0.615385	1	0.761905
llama3	none	3	lynch	0.857143	0.652174	0.7	0.428571	0.9375	0.571429	6	15	7	1	1	0.857143	0.681818	0.724138	0.461538	0.9375	0.6
llama3	none	3	malik	1	0.565217	0.767442	0.666667	1	0.8	20	13	9	0	1	1	0.590909	0.785714	0.689655	1	0.816327
llama3	none	3	mohamed	0.909091	0.782609	0.823529	0.666667	0.947368	0.769231	10	18	5	1	0	0.909091	0.782609	0.823529	0.666667	0.947368	0.769231
llama3	none	3	roy	0.607143	0.652174	0.627451	0.68	0.576923	0.641509	17	15	7	11	1	0.607143	0.681818	0.64	0.708333	0.576923	0.653846
llama3	none	3	santos	1	0.913043	0.928571	0.714286	1	0.833333	5	21	2	0	0	1	0.913043	0.928571	0.714286	1	0.833333
llama3	none	3	setthawong	0.904762	0.434783	0.659091	0.59375	0.833333	0.716981	19	10	13	2	0	0.904762	0.434783	0.659091	0.59375	0.833333	0.716981
llama3	none	3	sevaux	0.5	1	0.925926	1	0.92	0.666667	2	23	0	2	0	0.5	1	0.925926	1	0.92	0.666667
llama3	none	3	singh_glasses	0.764706	0.826087	0.8	0.764706	0.826087	0.764706	13	19	4	4	0	0.764706	0.826087	0.8	0.764706	0.826087	0.764706
llama3	none	3	singh_pemphigoid	0.9375	0.565217	0.717949	0.6	0.928571	0.731707	15	13	10	1	0	0.9375	0.565217	0.717949	0.6	0.928571	0.731707
llama3	none	3	sulewski	0.555556	0.913043	0.8125	0.714286	0.84	0.625	5	21	2	4	0	0.555556	0.913043	0.8125	0.714286	0.84	0.625
llama3	none	3	sulistyo	0	0.0869565	0.0869565	0	1	0	0	2	19	0	2	0	0.0952381	0.0952381	0	1	0
llama3	none	3	white	0.954545	0.826087	0.888889	0.84	0.95	0.893617	21	19	4	1	0	0.954545	0.826087	0.888889	0.84	0.95	0.893617
llama3	none	3	younis	1	0.521739	0.56	0.153846	1	0.266667	2	12	11	0	0	1	0.521739	0.56	0.153846	1	0.266667
llama3	none	3	zhu	1	0.347826	0.444444	0.210526	1	0.347826	4	8	15	0	0	1	0.347826	0.444444	0.210526	1	0.347826
