# Supplementary material for: High-performance automated abstract screening with large language model ensembles
Source: J Am Med Inform Assoc. 2025 Mar 22;32(5):893–904. doi: 10.1093/jamia/ocaf050 (PMC12012331; doi:10.1093/jamia/ocaf050)
Supplement: ocaf050_Supplementary_Data [file ocaf050_supplementary_data.zip › Supplementary Files/Supplementary Material 2/Development dataset runs/llama3 Sample Final/llama3_title_3_stats.xlsx]

## Sheet: Sheet1
model	prompt	repeat no.	review	sens	spec	accu	ppv	npv	f1	tp	tn	fp	fn	invalid decisions	true sens	true spec	true accu	true ppv	true npv	true f1
llama3	title	3	all	0.99631	0.145558	0.43375	0.373961	0.987179	0.543807	270	77	448	1	4	0.99631	0.146667	0.43593	0.376045	0.987179	0.546006
llama3	title	3	bellon	1	0.0869565	0.543478	0.522727	1	0.686567	23	2	20	0	1	1	0.0909091	0.555556	0.534884	1	0.69697
llama3	title	3	buchan	1	0	0.148148	0.148148	0	0.258065	4	0	22	0	1	1	0	0.153846	0.153846	0	0.266667
llama3	title	3	clezar	1	0	0.574074	0.574074	0	0.729412	31	0	23	0	0	1	0	0.574074	0.574074	0	0.729412
llama3	title	3	cutting	1	0.173913	0.269231	0.136364	1	0.24	3	4	19	0	0	1	0.173913	0.269231	0.136364	1	0.24
llama3	title	3	dopper	1	0.347826	0.516129	0.347826	1	0.516129	8	8	15	0	0	1	0.347826	0.516129	0.347826	1	0.516129
llama3	title	3	ghoraba	0.8	0.217391	0.321429	0.181818	0.833333	0.296296	4	5	17	1	1	0.8	0.227273	0.333333	0.190476	0.833333	0.307692
llama3	title	3	hjetland	1	0.26087	0.514286	0.413793	1	0.585366	12	6	17	0	0	1	0.26087	0.514286	0.413793	1	0.585366
llama3	title	3	karkou	1	0.0869565	0.192308	0.125	1	0.222222	3	2	21	0	0	1	0.0869565	0.192308	0.125	1	0.222222
llama3	title	3	lin	1	0.130435	0.487179	0.444444	1	0.615385	16	3	20	0	0	1	0.130435	0.487179	0.444444	1	0.615385
llama3	title	3	lynch	1	0.0434783	0.266667	0.241379	1	0.388889	7	1	22	0	0	1	0.0434783	0.266667	0.241379	1	0.388889
llama3	title	3	malik	1	0.217391	0.581395	0.526316	1	0.689655	20	5	18	0	0	1	0.217391	0.581395	0.526316	1	0.689655
llama3	title	3	mohamed	1	0.217391	0.470588	0.37931	1	0.55	11	5	18	0	0	1	0.217391	0.470588	0.37931	1	0.55
llama3	title	3	roy	1	0	0.54902	0.54902	0	0.708861	28	0	23	0	0	1	0	0.54902	0.54902	0	0.708861
llama3	title	3	santos	1	0.26087	0.392857	0.227273	1	0.37037	5	6	17	0	0	1	0.26087	0.392857	0.227273	1	0.37037
llama3	title	3	setthawong	1	0.0869565	0.522727	0.5	1	0.666667	21	2	21	0	0	1	0.0869565	0.522727	0.5	1	0.666667
llama3	title	3	sevaux	1	0.347826	0.444444	0.210526	1	0.347826	4	8	15	0	0	1	0.347826	0.444444	0.210526	1	0.347826
llama3	title	3	singh_glasses	1	0.0434783	0.45	0.435897	1	0.607143	17	1	22	0	0	1	0.0434783	0.45	0.435897	1	0.607143
llama3	title	3	singh_pemphigoid	1	0.0869565	0.461538	0.432432	1	0.603774	16	2	21	0	0	1	0.0869565	0.461538	0.432432	1	0.603774
llama3	title	3	sulewski	1	0.391304	0.5625	0.391304	1	0.5625	9	9	14	0	0	1	0.391304	0.5625	0.391304	1	0.5625
llama3	title	3	sulistyo	0	0.0434783	0.0434783	0	1	0	0	1	21	0	1	0	0.0454545	0.0454545	0	1	0
llama3	title	3	white	1	0.26087	0.622222	0.564103	1	0.721311	22	6	17	0	0	1	0.26087	0.622222	0.564103	1	0.721311
llama3	title	3	younis	1	0.0434783	0.12	0.0833333	1	0.153846	2	1	22	0	0	1	0.0434783	0.12	0.0833333	1	0.153846
llama3	title	3	zhu	1	0	0.148148	0.148148	0	0.258065	4	0	23	0	0	1	0	0.148148	0.148148	0	0.258065
