# Supplementary material for: High-performance automated abstract screening with large language model ensembles
Source: J Am Med Inform Assoc. 2025 Mar 22;32(5):893–904. doi: 10.1093/jamia/ocaf050 (PMC12012331; doi:10.1093/jamia/ocaf050)
Supplement: ocaf050_Supplementary_Data [file ocaf050_supplementary_data.zip › Supplementary Files/Supplementary Material 2/Development dataset runs/llama3 Sample Final/llama3_mild_1_stats.xlsx]

## Sheet: Sheet1
model	prompt	repeat no.	review	sens	spec	accu	ppv	npv	f1	tp	tn	fp	fn	invalid decisions	true sens	true spec	true accu	true ppv	true npv	true f1
llama3	mild	1	all	0.940959	0.493384	0.645	0.487572	0.942238	0.642317	255	261	262	16	6	0.940959	0.499044	0.649874	0.49323	0.942238	0.647208
llama3	mild	1	bellon	1	0.26087	0.630435	0.575	1	0.730159	23	6	16	0	1	1	0.272727	0.644444	0.589744	1	0.741935
llama3	mild	1	buchan	1	0.521739	0.592593	0.266667	1	0.421053	4	12	11	0	0	1	0.521739	0.592593	0.266667	1	0.421053
llama3	mild	1	clezar	1	0.434783	0.759259	0.704545	1	0.826667	31	10	13	0	0	1	0.434783	0.759259	0.704545	1	0.826667
llama3	mild	1	cutting	1	0.695652	0.730769	0.3	1	0.461538	3	16	7	0	0	1	0.695652	0.730769	0.3	1	0.461538
llama3	mild	1	dopper	0.75	0.913043	0.870968	0.75	0.913043	0.75	6	21	2	2	0	0.75	0.913043	0.870968	0.75	0.913043	0.75
llama3	mild	1	ghoraba	0.8	0.347826	0.428571	0.210526	0.888889	0.333333	4	8	14	1	1	0.8	0.363636	0.444444	0.222222	0.888889	0.347826
llama3	mild	1	hjetland	0.833333	0.869565	0.857143	0.769231	0.909091	0.8	10	20	3	2	0	0.833333	0.869565	0.857143	0.769231	0.909091	0.8
llama3	mild	1	karkou	1	0.347826	0.423077	0.166667	1	0.285714	3	8	15	0	0	1	0.347826	0.423077	0.166667	1	0.285714
llama3	mild	1	lin	1	0.391304	0.641026	0.533333	1	0.695652	16	9	14	0	0	1	0.391304	0.641026	0.533333	1	0.695652
llama3	mild	1	lynch	1	0.391304	0.533333	0.333333	1	0.5	7	9	13	0	1	1	0.409091	0.551724	0.35	1	0.518519
llama3	mild	1	malik	1	0.608696	0.790698	0.689655	1	0.816327	20	14	8	0	1	1	0.636364	0.809524	0.714286	1	0.833333
llama3	mild	1	mohamed	1	0.521739	0.676471	0.5	1	0.666667	11	12	11	0	0	1	0.521739	0.676471	0.5	1	0.666667
llama3	mild	1	roy	0.928571	0.26087	0.627451	0.604651	0.75	0.732394	26	6	17	2	0	0.928571	0.26087	0.627451	0.604651	0.75	0.732394
llama3	mild	1	santos	1	0.826087	0.857143	0.555556	1	0.714286	5	19	4	0	0	1	0.826087	0.857143	0.555556	1	0.714286
llama3	mild	1	setthawong	1	0.173913	0.568182	0.525	1	0.688525	21	4	19	0	0	1	0.173913	0.568182	0.525	1	0.688525
llama3	mild	1	sevaux	0.75	1	0.962963	1	0.958333	0.857143	3	23	0	1	0	0.75	1	0.962963	1	0.958333	0.857143
llama3	mild	1	singh_glasses	0.823529	0.347826	0.55	0.482759	0.727273	0.608696	14	8	15	3	0	0.823529	0.347826	0.55	0.482759	0.727273	0.608696
llama3	mild	1	singh_pemphigoid	1	0.26087	0.564103	0.484848	1	0.653061	16	6	17	0	0	1	0.26087	0.564103	0.484848	1	0.653061
llama3	mild	1	sulewski	0.555556	0.826087	0.75	0.555556	0.826087	0.555556	5	19	4	4	0	0.555556	0.826087	0.75	0.555556	0.826087	0.555556
llama3	mild	1	sulistyo	0	0.0869565	0.0869565	0	1	0	0	2	19	0	2	0	0.0952381	0.0952381	0	1	0
llama3	mild	1	white	0.954545	0.695652	0.822222	0.75	0.941176	0.84	21	16	7	1	0	0.954545	0.695652	0.822222	0.75	0.941176	0.84
llama3	mild	1	younis	1	0.391304	0.44	0.125	1	0.222222	2	9	14	0	0	1	0.391304	0.44	0.125	1	0.222222
llama3	mild	1	zhu	1	0.173913	0.296296	0.173913	1	0.296296	4	4	19	0	0	1	0.173913	0.296296	0.173913	1	0.296296
