# Supplementary material for: High-performance automated abstract screening with large language model ensembles
Source: J Am Med Inform Assoc. 2025 Mar 22;32(5):893–904. doi: 10.1093/jamia/ocaf050 (PMC12012331; doi:10.1093/jamia/ocaf050)
Supplement: ocaf050_Supplementary_Data [file ocaf050_supplementary_data.zip › Supplementary Files/Supplementary Material 2/Development dataset runs/llama3 Sample Final/llama3_extreme_3_stats.xlsx]

## Sheet: Sheet1
model	prompt	repeat no.	review	sens	spec	accu	ppv	npv	f1	tp	tn	fp	fn	invalid decisions	true sens	true spec	true accu	true ppv	true npv	true f1
llama3	extreme	3	all	0.95941	0.26465	0.5	0.400616	0.927152	0.565217	260	140	386	11	3	0.95941	0.26616	0.501882	0.402477	0.927152	0.567067
llama3	extreme	3	bellon	1	0.217391	0.608696	0.560976	1	0.71875	23	5	17	0	1	1	0.227273	0.622222	0.575	1	0.730159
llama3	extreme	3	buchan	1	0.130435	0.259259	0.166667	1	0.285714	4	3	20	0	0	1	0.130435	0.259259	0.166667	1	0.285714
llama3	extreme	3	clezar	1	0.0434783	0.592593	0.584906	1	0.738095	31	1	22	0	0	1	0.0434783	0.592593	0.584906	1	0.738095
llama3	extreme	3	cutting	1	0.565217	0.615385	0.230769	1	0.375	3	13	10	0	0	1	0.565217	0.615385	0.230769	1	0.375
llama3	extreme	3	dopper	0.75	0.869565	0.83871	0.666667	0.909091	0.705882	6	20	3	2	0	0.75	0.869565	0.83871	0.666667	0.909091	0.705882
llama3	extreme	3	ghoraba	0.8	0.217391	0.321429	0.181818	0.833333	0.296296	4	5	17	1	1	0.8	0.227273	0.333333	0.190476	0.833333	0.307692
llama3	extreme	3	hjetland	1	0.217391	0.485714	0.4	1	0.571429	12	5	18	0	0	1	0.217391	0.485714	0.4	1	0.571429
llama3	extreme	3	karkou	1	0	0.115385	0.115385	0	0.206897	3	0	23	0	0	1	0	0.115385	0.115385	0	0.206897
llama3	extreme	3	lin	1	0.130435	0.487179	0.444444	1	0.615385	16	3	20	0	0	1	0.130435	0.487179	0.444444	1	0.615385
llama3	extreme	3	lynch	1	0.0869565	0.3	0.25	1	0.4	7	2	20	0	1	1	0.0909091	0.310345	0.259259	1	0.411765
llama3	extreme	3	malik	1	0.217391	0.581395	0.526316	1	0.689655	20	5	18	0	0	1	0.217391	0.581395	0.526316	1	0.689655
llama3	extreme	3	mohamed	1	0.521739	0.676471	0.5	1	0.666667	11	12	11	0	0	1	0.521739	0.676471	0.5	1	0.666667
llama3	extreme	3	roy	0.928571	0.304348	0.647059	0.619048	0.777778	0.742857	26	7	16	2	0	0.928571	0.304348	0.647059	0.619048	0.777778	0.742857
llama3	extreme	3	santos	1	0.478261	0.571429	0.294118	1	0.454545	5	11	12	0	0	1	0.478261	0.571429	0.294118	1	0.454545
llama3	extreme	3	setthawong	1	0.130435	0.545455	0.512195	1	0.677419	21	3	20	0	0	1	0.130435	0.545455	0.512195	1	0.677419
llama3	extreme	3	sevaux	0.75	0.521739	0.555556	0.214286	0.923077	0.333333	3	12	11	1	0	0.75	0.521739	0.555556	0.214286	0.923077	0.333333
llama3	extreme	3	singh_glasses	0.941176	0.0434783	0.425	0.421053	0.5	0.581818	16	1	22	1	0	0.941176	0.0434783	0.425	0.421053	0.5	0.581818
llama3	extreme	3	singh_pemphigoid	1	0.173913	0.512821	0.457143	1	0.627451	16	4	19	0	0	1	0.173913	0.512821	0.457143	1	0.627451
llama3	extreme	3	sulewski	0.555556	0.521739	0.53125	0.3125	0.75	0.4	5	12	11	4	0	0.555556	0.521739	0.53125	0.3125	0.75	0.4
llama3	extreme	3	sulistyo	0	0	0	0	0	0	0	0	23	0	0	0	0	0	0	0	0
llama3	extreme	3	white	1	0.173913	0.577778	0.536585	1	0.698413	22	4	19	0	0	1	0.173913	0.577778	0.536585	1	0.698413
llama3	extreme	3	younis	1	0.26087	0.32	0.105263	1	0.190476	2	6	17	0	0	1	0.26087	0.32	0.105263	1	0.190476
llama3	extreme	3	zhu	1	0.26087	0.37037	0.190476	1	0.32	4	6	17	0	0	1	0.26087	0.37037	0.190476	1	0.32
