# Supplementary material for: High-performance automated abstract screening with large language model ensembles
Source: J Am Med Inform Assoc. 2025 Mar 22;32(5):893–904. doi: 10.1093/jamia/ocaf050 (PMC12012331; doi:10.1093/jamia/ocaf050)
Supplement: ocaf050_Supplementary_Data [file ocaf050_supplementary_data.zip › Supplementary Files/Supplementary Material 2/Development dataset runs/llama3 Sample Final/llama3_mild_2_stats.xlsx]

## Sheet: Sheet1
model	prompt	repeat no.	review	sens	spec	accu	ppv	npv	f1	tp	tn	fp	fn	invalid decisions	true sens	true spec	true accu	true ppv	true npv	true f1
llama3	mild	2	all	0.95203	0.483932	0.6425	0.485876	0.951673	0.643392	258	256	268	13	5	0.95203	0.48855	0.646541	0.490494	0.951673	0.647428
llama3	mild	2	bellon	1	0.26087	0.630435	0.575	1	0.730159	23	6	16	0	1	1	0.272727	0.644444	0.589744	1	0.741935
llama3	mild	2	buchan	1	0.391304	0.481481	0.222222	1	0.363636	4	9	14	0	0	1	0.391304	0.481481	0.222222	1	0.363636
llama3	mild	2	clezar	1	0.347826	0.722222	0.673913	1	0.805195	31	8	15	0	0	1	0.347826	0.722222	0.673913	1	0.805195
llama3	mild	2	cutting	1	0.652174	0.692308	0.272727	1	0.428571	3	15	8	0	0	1	0.652174	0.692308	0.272727	1	0.428571
llama3	mild	2	dopper	0.875	0.869565	0.870968	0.7	0.952381	0.777778	7	20	3	1	0	0.875	0.869565	0.870968	0.7	0.952381	0.777778
llama3	mild	2	ghoraba	0.8	0.391304	0.464286	0.222222	0.9	0.347826	4	9	13	1	1	0.8	0.409091	0.481481	0.235294	0.9	0.363636
llama3	mild	2	hjetland	0.833333	0.956522	0.914286	0.909091	0.916667	0.869565	10	22	1	2	0	0.833333	0.956522	0.914286	0.909091	0.916667	0.869565
llama3	mild	2	karkou	1	0.391304	0.461538	0.176471	1	0.3	3	9	14	0	0	1	0.391304	0.461538	0.176471	1	0.3
llama3	mild	2	lin	1	0.347826	0.615385	0.516129	1	0.680851	16	8	15	0	0	1	0.347826	0.615385	0.516129	1	0.680851
llama3	mild	2	lynch	1	0.434783	0.566667	0.35	1	0.518519	7	10	12	0	1	1	0.454545	0.586207	0.368421	1	0.538462
llama3	mild	2	malik	1	0.521739	0.744186	0.645161	1	0.784314	20	12	11	0	0	1	0.521739	0.744186	0.645161	1	0.784314
llama3	mild	2	mohamed	1	0.565217	0.705882	0.52381	1	0.6875	11	13	10	0	0	1	0.565217	0.705882	0.52381	1	0.6875
llama3	mild	2	roy	0.964286	0.173913	0.607843	0.586957	0.8	0.72973	27	4	19	1	0	0.964286	0.173913	0.607843	0.586957	0.8	0.72973
llama3	mild	2	santos	1	0.782609	0.821429	0.5	1	0.666667	5	18	5	0	0	1	0.782609	0.821429	0.5	1	0.666667
llama3	mild	2	setthawong	1	0.217391	0.590909	0.538462	1	0.7	21	5	18	0	0	1	0.217391	0.590909	0.538462	1	0.7
llama3	mild	2	sevaux	0.75	1	0.962963	1	0.958333	0.857143	3	23	0	1	0	0.75	1	0.962963	1	0.958333	0.857143
llama3	mild	2	singh_glasses	0.882353	0.304348	0.55	0.483871	0.777778	0.625	15	7	16	2	0	0.882353	0.304348	0.55	0.483871	0.777778	0.625
llama3	mild	2	singh_pemphigoid	1	0.304348	0.589744	0.5	1	0.666667	16	7	16	0	0	1	0.304348	0.589744	0.5	1	0.666667
llama3	mild	2	sulewski	0.555556	0.826087	0.75	0.555556	0.826087	0.555556	5	19	4	4	0	0.555556	0.826087	0.75	0.555556	0.826087	0.555556
llama3	mild	2	sulistyo	0	0.0434783	0.0434783	0	1	0	0	1	20	0	2	0	0.047619	0.047619	0	1	0
llama3	mild	2	white	0.954545	0.695652	0.822222	0.75	0.941176	0.84	21	16	7	1	0	0.954545	0.695652	0.822222	0.75	0.941176	0.84
llama3	mild	2	younis	1	0.434783	0.48	0.133333	1	0.235294	2	10	13	0	0	1	0.434783	0.48	0.133333	1	0.235294
llama3	mild	2	zhu	1	0.217391	0.333333	0.181818	1	0.307692	4	5	18	0	0	1	0.217391	0.333333	0.181818	1	0.307692
