# Supplementary material for: High-performance automated abstract screening with large language model ensembles
Source: J Am Med Inform Assoc. 2025 Mar 22;32(5):893–904. doi: 10.1093/jamia/ocaf050 (PMC12012331; doi:10.1093/jamia/ocaf050)
Supplement: ocaf050_Supplementary_Data [file ocaf050_supplementary_data.zip › Supplementary Files/Supplementary Material 2/Development dataset runs/llama3 Sample Final/llama3_heavy_3_stats.xlsx]

## Sheet: Sheet1
model	prompt	repeat no.	review	sens	spec	accu	ppv	npv	f1	tp	tn	fp	fn	invalid decisions	true sens	true spec	true accu	true ppv	true npv	true f1
llama3	heavy	3	all	0.915129	0.544423	0.67	0.507157	0.926045	0.652632	248	288	236	23	5	0.915129	0.549618	0.674214	0.512397	0.926045	0.656954
llama3	heavy	3	bellon	0.913043	0.304348	0.608696	0.567568	0.777778	0.7	21	7	15	2	1	0.913043	0.318182	0.622222	0.583333	0.777778	0.711864
llama3	heavy	3	buchan	1	0.652174	0.703704	0.333333	1	0.5	4	15	8	0	0	1	0.652174	0.703704	0.333333	1	0.5
llama3	heavy	3	clezar	1	0.434783	0.759259	0.704545	1	0.826667	31	10	13	0	0	1	0.434783	0.759259	0.704545	1	0.826667
llama3	heavy	3	cutting	1	0.652174	0.692308	0.272727	1	0.428571	3	15	8	0	0	1	0.652174	0.692308	0.272727	1	0.428571
llama3	heavy	3	dopper	0.875	0.956522	0.935484	0.875	0.956522	0.875	7	22	1	1	0	0.875	0.956522	0.935484	0.875	0.956522	0.875
llama3	heavy	3	ghoraba	0.8	0.478261	0.535714	0.25	0.916667	0.380952	4	11	11	1	1	0.8	0.5	0.555556	0.266667	0.916667	0.4
llama3	heavy	3	hjetland	0.75	0.956522	0.885714	0.9	0.88	0.818182	9	22	1	3	0	0.75	0.956522	0.885714	0.9	0.88	0.818182
llama3	heavy	3	karkou	1	0.391304	0.461538	0.176471	1	0.3	3	9	14	0	0	1	0.391304	0.461538	0.176471	1	0.3
llama3	heavy	3	lin	1	0.26087	0.564103	0.484848	1	0.653061	16	6	17	0	0	1	0.26087	0.564103	0.484848	1	0.653061
llama3	heavy	3	lynch	1	0.347826	0.5	0.318182	1	0.482759	7	8	15	0	0	1	0.347826	0.5	0.318182	1	0.482759
llama3	heavy	3	malik	1	0.565217	0.767442	0.666667	1	0.8	20	13	10	0	0	1	0.565217	0.767442	0.666667	1	0.8
llama3	heavy	3	mohamed	1	0.652174	0.764706	0.578947	1	0.733333	11	15	8	0	0	1	0.652174	0.764706	0.578947	1	0.733333
llama3	heavy	3	roy	0.785714	0.565217	0.686275	0.6875	0.684211	0.733333	22	13	10	6	0	0.785714	0.565217	0.686275	0.6875	0.684211	0.733333
llama3	heavy	3	santos	1	0.782609	0.821429	0.5	1	0.666667	5	18	5	0	0	1	0.782609	0.821429	0.5	1	0.666667
llama3	heavy	3	setthawong	0.952381	0.217391	0.568182	0.526316	0.833333	0.677966	20	5	18	1	0	0.952381	0.217391	0.568182	0.526316	0.833333	0.677966
llama3	heavy	3	sevaux	0.75	0.956522	0.925926	0.75	0.956522	0.75	3	22	1	1	0	0.75	0.956522	0.925926	0.75	0.956522	0.75
llama3	heavy	3	singh_glasses	0.823529	0.347826	0.55	0.482759	0.727273	0.608696	14	8	15	3	0	0.823529	0.347826	0.55	0.482759	0.727273	0.608696
llama3	heavy	3	singh_pemphigoid	1	0.391304	0.641026	0.533333	1	0.695652	16	9	14	0	0	1	0.391304	0.641026	0.533333	1	0.695652
llama3	heavy	3	sulewski	0.555556	0.956522	0.84375	0.833333	0.846154	0.666667	5	22	1	4	0	0.555556	0.956522	0.84375	0.833333	0.846154	0.666667
llama3	heavy	3	sulistyo	0	0.0869565	0.0869565	0	1	0	0	2	18	0	3	0	0.1	0.1	0	1	0
llama3	heavy	3	white	0.954545	0.782609	0.866667	0.807692	0.947368	0.875	21	18	5	1	0	0.954545	0.782609	0.866667	0.807692	0.947368	0.875
llama3	heavy	3	younis	1	0.565217	0.6	0.166667	1	0.285714	2	13	10	0	0	1	0.565217	0.6	0.166667	1	0.285714
llama3	heavy	3	zhu	1	0.217391	0.333333	0.181818	1	0.307692	4	5	18	0	0	1	0.217391	0.333333	0.181818	1	0.307692
