# Supplementary material for: High-performance automated abstract screening with large language model ensembles
Source: J Am Med Inform Assoc. 2025 Mar 22;32(5):893–904. doi: 10.1093/jamia/ocaf050 (PMC12012331; doi:10.1093/jamia/ocaf050)
Supplement: ocaf050_Supplementary_Data [file ocaf050_supplementary_data.zip › Supplementary Files/Supplementary Material 2/Development dataset runs/llama3 Sample Final/llama3_moderate_2_stats.xlsx]

## Sheet: Sheet1
model	prompt	repeat no.	review	sens	spec	accu	ppv	npv	f1	tp	tn	fp	fn	invalid decisions	true sens	true spec	true accu	true ppv	true npv	true f1
llama3	moderate	2	all	0.922509	0.553875	0.67875	0.514403	0.933121	0.660502	250	293	231	21	5	0.922509	0.55916	0.683019	0.519751	0.933121	0.664894
llama3	moderate	2	bellon	0.956522	0.347826	0.652174	0.594595	0.888889	0.733333	22	8	14	1	1	0.956522	0.363636	0.666667	0.611111	0.888889	0.745763
llama3	moderate	2	buchan	1	0.565217	0.62963	0.285714	1	0.444444	4	13	10	0	0	1	0.565217	0.62963	0.285714	1	0.444444
llama3	moderate	2	clezar	1	0.521739	0.796296	0.738095	1	0.849315	31	12	11	0	0	1	0.521739	0.796296	0.738095	1	0.849315
llama3	moderate	2	cutting	1	0.695652	0.730769	0.3	1	0.461538	3	16	7	0	0	1	0.695652	0.730769	0.3	1	0.461538
llama3	moderate	2	dopper	0.875	0.913043	0.903226	0.777778	0.954545	0.823529	7	21	2	1	0	0.875	0.913043	0.903226	0.777778	0.954545	0.823529
llama3	moderate	2	ghoraba	0.8	0.521739	0.571429	0.266667	0.923077	0.4	4	12	10	1	1	0.8	0.545455	0.592593	0.285714	0.923077	0.421053
llama3	moderate	2	hjetland	0.666667	1	0.885714	1	0.851852	0.8	8	23	0	4	0	0.666667	1	0.885714	1	0.851852	0.8
llama3	moderate	2	karkou	1	0.391304	0.461538	0.176471	1	0.3	3	9	14	0	0	1	0.391304	0.461538	0.176471	1	0.3
llama3	moderate	2	lin	1	0.478261	0.692308	0.571429	1	0.727273	16	11	12	0	0	1	0.478261	0.692308	0.571429	1	0.727273
llama3	moderate	2	lynch	0.857143	0.478261	0.566667	0.333333	0.916667	0.48	6	11	11	1	1	0.857143	0.5	0.586207	0.352941	0.916667	0.5
llama3	moderate	2	malik	1	0.608696	0.790698	0.689655	1	0.816327	20	14	8	0	1	1	0.636364	0.809524	0.714286	1	0.833333
llama3	moderate	2	mohamed	1	0.565217	0.705882	0.52381	1	0.6875	11	13	10	0	0	1	0.565217	0.705882	0.52381	1	0.6875
llama3	moderate	2	roy	0.964286	0.304348	0.666667	0.627907	0.875	0.760563	27	7	16	1	0	0.964286	0.304348	0.666667	0.627907	0.875	0.760563
llama3	moderate	2	santos	1	0.826087	0.857143	0.555556	1	0.714286	5	19	4	0	0	1	0.826087	0.857143	0.555556	1	0.714286
llama3	moderate	2	setthawong	0.904762	0.347826	0.613636	0.558824	0.8	0.690909	19	8	15	2	0	0.904762	0.347826	0.613636	0.558824	0.8	0.690909
llama3	moderate	2	sevaux	0.75	1	0.962963	1	0.958333	0.857143	3	23	0	1	0	0.75	1	0.962963	1	0.958333	0.857143
llama3	moderate	2	singh_glasses	0.764706	0.478261	0.6	0.52	0.733333	0.619048	13	11	12	4	0	0.764706	0.478261	0.6	0.52	0.733333	0.619048
llama3	moderate	2	singh_pemphigoid	1	0.347826	0.615385	0.516129	1	0.680851	16	8	15	0	0	1	0.347826	0.615385	0.516129	1	0.680851
llama3	moderate	2	sulewski	0.555556	0.869565	0.78125	0.625	0.833333	0.588235	5	20	3	4	0	0.555556	0.869565	0.78125	0.625	0.833333	0.588235
llama3	moderate	2	sulistyo	0	0.0434783	0.0434783	0	1	0	0	1	21	0	1	0	0.0454545	0.0454545	0	1	0
llama3	moderate	2	white	0.954545	0.826087	0.888889	0.84	0.95	0.893617	21	19	4	1	0	0.954545	0.826087	0.888889	0.84	0.95	0.893617
llama3	moderate	2	younis	1	0.391304	0.44	0.125	1	0.222222	2	9	14	0	0	1	0.391304	0.44	0.125	1	0.222222
llama3	moderate	2	zhu	1	0.217391	0.333333	0.181818	1	0.307692	4	5	18	0	0	1	0.217391	0.333333	0.181818	1	0.307692
