# Supplementary material for: High-performance automated abstract screening with large language model ensembles
Source: J Am Med Inform Assoc. 2025 Mar 22;32(5):893–904. doi: 10.1093/jamia/ocaf050 (PMC12012331; doi:10.1093/jamia/ocaf050)
Supplement: ocaf050_Supplementary_Data [file ocaf050_supplementary_data.zip › Supplementary Files/Supplementary Material 2/Development dataset runs/llama3 Sample Final/llama3_heavy_1_stats.xlsx]

## Sheet: Sheet1
model	prompt	repeat no.	review	sens	spec	accu	ppv	npv	f1	tp	tn	fp	fn	invalid decisions	true sens	true spec	true accu	true ppv	true npv	true f1
llama3	heavy	1	all	0.933579	0.534972	0.67	0.507014	0.940199	0.657143	253	283	242	18	4	0.933579	0.539048	0.673367	0.511111	0.940199	0.660574
llama3	heavy	1	bellon	0.956522	0.26087	0.608696	0.564103	0.857143	0.709677	22	6	16	1	1	0.956522	0.272727	0.622222	0.578947	0.857143	0.721311
llama3	heavy	1	buchan	1	0.695652	0.740741	0.363636	1	0.533333	4	16	7	0	0	1	0.695652	0.740741	0.363636	1	0.533333
llama3	heavy	1	clezar	1	0.391304	0.740741	0.688889	1	0.815789	31	9	14	0	0	1	0.391304	0.740741	0.688889	1	0.815789
llama3	heavy	1	cutting	1	0.608696	0.653846	0.25	1	0.4	3	14	9	0	0	1	0.608696	0.653846	0.25	1	0.4
llama3	heavy	1	dopper	0.875	0.913043	0.903226	0.777778	0.954545	0.823529	7	21	2	1	0	0.875	0.913043	0.903226	0.777778	0.954545	0.823529
llama3	heavy	1	ghoraba	0.8	0.391304	0.464286	0.222222	0.9	0.347826	4	9	13	1	1	0.8	0.409091	0.481481	0.235294	0.9	0.363636
llama3	heavy	1	hjetland	0.75	0.913043	0.857143	0.818182	0.875	0.782609	9	21	2	3	0	0.75	0.913043	0.857143	0.818182	0.875	0.782609
llama3	heavy	1	karkou	1	0.434783	0.5	0.1875	1	0.315789	3	10	13	0	0	1	0.434783	0.5	0.1875	1	0.315789
llama3	heavy	1	lin	1	0.26087	0.564103	0.484848	1	0.653061	16	6	17	0	0	1	0.26087	0.564103	0.484848	1	0.653061
llama3	heavy	1	lynch	1	0.478261	0.6	0.368421	1	0.538462	7	11	12	0	0	1	0.478261	0.6	0.368421	1	0.538462
llama3	heavy	1	malik	1	0.521739	0.744186	0.645161	1	0.784314	20	12	11	0	0	1	0.521739	0.744186	0.645161	1	0.784314
llama3	heavy	1	mohamed	1	0.652174	0.764706	0.578947	1	0.733333	11	15	8	0	0	1	0.652174	0.764706	0.578947	1	0.733333
llama3	heavy	1	roy	0.821429	0.478261	0.666667	0.657143	0.6875	0.730159	23	11	12	5	0	0.821429	0.478261	0.666667	0.657143	0.6875	0.730159
llama3	heavy	1	santos	1	0.869565	0.892857	0.625	1	0.769231	5	20	3	0	0	1	0.869565	0.892857	0.625	1	0.769231
llama3	heavy	1	setthawong	1	0.173913	0.568182	0.525	1	0.688525	21	4	19	0	0	1	0.173913	0.568182	0.525	1	0.688525
llama3	heavy	1	sevaux	0.75	0.956522	0.925926	0.75	0.956522	0.75	3	22	1	1	0	0.75	0.956522	0.925926	0.75	0.956522	0.75
llama3	heavy	1	singh_glasses	0.941176	0.391304	0.625	0.533333	0.9	0.680851	16	9	14	1	0	0.941176	0.391304	0.625	0.533333	0.9	0.680851
llama3	heavy	1	singh_pemphigoid	1	0.391304	0.641026	0.533333	1	0.695652	16	9	14	0	0	1	0.391304	0.641026	0.533333	1	0.695652
llama3	heavy	1	sulewski	0.555556	0.913043	0.8125	0.714286	0.84	0.625	5	21	2	4	0	0.555556	0.913043	0.8125	0.714286	0.84	0.625
llama3	heavy	1	sulistyo	0	0.0869565	0.0869565	0	1	0	0	2	19	0	2	0	0.0952381	0.0952381	0	1	0
llama3	heavy	1	white	0.954545	0.782609	0.866667	0.807692	0.947368	0.875	21	18	5	1	0	0.954545	0.782609	0.866667	0.807692	0.947368	0.875
llama3	heavy	1	younis	1	0.521739	0.56	0.153846	1	0.266667	2	12	11	0	0	1	0.521739	0.56	0.153846	1	0.266667
llama3	heavy	1	zhu	1	0.217391	0.333333	0.181818	1	0.307692	4	5	18	0	0	1	0.217391	0.333333	0.181818	1	0.307692
