# Supplementary material for: High-performance automated abstract screening with large language model ensembles
Source: J Am Med Inform Assoc. 2025 Mar 22;32(5):893–904. doi: 10.1093/jamia/ocaf050 (PMC12012331; doi:10.1093/jamia/ocaf050)
Supplement: ocaf050_Supplementary_Data [file ocaf050_supplementary_data.zip › Supplementary Files/Supplementary Material 2/Development dataset runs/llama3 Sample Final/llama3_title_2_stats.xlsx]

## Sheet: Sheet1
model	prompt	repeat no.	review	sens	spec	accu	ppv	npv	f1	tp	tn	fp	fn	invalid decisions	true sens	true spec	true accu	true ppv	true npv	true f1
llama3	title	2	all	0.99262	0.153119	0.4375	0.375174	0.975904	0.544534	269	81	444	2	4	0.99262	0.154286	0.439698	0.377279	0.975904	0.546748
llama3	title	2	bellon	1	0.0869565	0.543478	0.522727	1	0.686567	23	2	20	0	1	1	0.0909091	0.555556	0.534884	1	0.69697
llama3	title	2	buchan	1	0.0434783	0.185185	0.153846	1	0.266667	4	1	21	0	1	1	0.0454545	0.192308	0.16	1	0.275862
llama3	title	2	clezar	1	0	0.574074	0.574074	0	0.729412	31	0	23	0	0	1	0	0.574074	0.574074	0	0.729412
llama3	title	2	cutting	1	0.217391	0.307692	0.142857	1	0.25	3	5	18	0	0	1	0.217391	0.307692	0.142857	1	0.25
llama3	title	2	dopper	0.875	0.347826	0.483871	0.318182	0.888889	0.466667	7	8	15	1	0	0.875	0.347826	0.483871	0.318182	0.888889	0.466667
llama3	title	2	ghoraba	0.8	0.217391	0.321429	0.181818	0.833333	0.296296	4	5	17	1	1	0.8	0.227273	0.333333	0.190476	0.833333	0.307692
llama3	title	2	hjetland	1	0.304348	0.542857	0.428571	1	0.6	12	7	16	0	0	1	0.304348	0.542857	0.428571	1	0.6
llama3	title	2	karkou	1	0.217391	0.307692	0.142857	1	0.25	3	5	18	0	0	1	0.217391	0.307692	0.142857	1	0.25
llama3	title	2	lin	1	0.130435	0.487179	0.444444	1	0.615385	16	3	20	0	0	1	0.130435	0.487179	0.444444	1	0.615385
llama3	title	2	lynch	1	0.0434783	0.266667	0.241379	1	0.388889	7	1	22	0	0	1	0.0434783	0.266667	0.241379	1	0.388889
llama3	title	2	malik	1	0.173913	0.55814	0.512821	1	0.677966	20	4	19	0	0	1	0.173913	0.55814	0.512821	1	0.677966
llama3	title	2	mohamed	1	0.130435	0.411765	0.354839	1	0.52381	11	3	20	0	0	1	0.130435	0.411765	0.354839	1	0.52381
llama3	title	2	roy	1	0	0.54902	0.54902	0	0.708861	28	0	23	0	0	1	0	0.54902	0.54902	0	0.708861
llama3	title	2	santos	1	0.304348	0.428571	0.238095	1	0.384615	5	7	16	0	0	1	0.304348	0.428571	0.238095	1	0.384615
llama3	title	2	setthawong	1	0.0434783	0.5	0.488372	1	0.65625	21	1	22	0	0	1	0.0434783	0.5	0.488372	1	0.65625
llama3	title	2	sevaux	1	0.434783	0.518519	0.235294	1	0.380952	4	10	13	0	0	1	0.434783	0.518519	0.235294	1	0.380952
llama3	title	2	singh_glasses	1	0.0434783	0.45	0.435897	1	0.607143	17	1	22	0	0	1	0.0434783	0.45	0.435897	1	0.607143
llama3	title	2	singh_pemphigoid	1	0.0869565	0.461538	0.432432	1	0.603774	16	2	21	0	0	1	0.0869565	0.461538	0.432432	1	0.603774
llama3	title	2	sulewski	1	0.434783	0.59375	0.409091	1	0.580645	9	10	13	0	0	1	0.434783	0.59375	0.409091	1	0.580645
llama3	title	2	sulistyo	0	0.0434783	0.0434783	0	1	0	0	1	21	0	1	0	0.0454545	0.0454545	0	1	0
llama3	title	2	white	1	0.173913	0.577778	0.536585	1	0.698413	22	4	19	0	0	1	0.173913	0.577778	0.536585	1	0.698413
llama3	title	2	younis	1	0.0434783	0.12	0.0833333	1	0.153846	2	1	22	0	0	1	0.0434783	0.12	0.0833333	1	0.153846
llama3	title	2	zhu	1	0	0.148148	0.148148	0	0.258065	4	0	23	0	0	1	0	0.148148	0.148148	0	0.258065
