# Supplementary material for: High-performance automated abstract screening with large language model ensembles
Source: J Am Med Inform Assoc. 2025 Mar 22;32(5):893–904. doi: 10.1093/jamia/ocaf050 (PMC12012331; doi:10.1093/jamia/ocaf050)
Supplement: ocaf050_Supplementary_Data [file ocaf050_supplementary_data.zip › Supplementary Files/Supplementary Material 2/Development dataset runs/llama3 Sample Final/llama3_none_2_stats.xlsx]

## Sheet: Sheet1
model	prompt	repeat no.	review	sens	spec	accu	ppv	npv	f1	tp	tn	fp	fn	invalid decisions	true sens	true spec	true accu	true ppv	true npv	true f1
llama3	none	2	all	0.856089	0.6862	0.74375	0.582915	0.902985	0.693572	232	363	158	39	8	0.856089	0.696737	0.751263	0.594872	0.902985	0.701967
llama3	none	2	bellon	1	0.521739	0.76087	0.676471	1	0.807018	23	12	10	0	1	1	0.545455	0.777778	0.69697	1	0.821429
llama3	none	2	buchan	0.75	0.869565	0.851852	0.5	0.952381	0.6	3	20	3	1	0	0.75	0.869565	0.851852	0.5	0.952381	0.6
llama3	none	2	clezar	0.967742	0.608696	0.814815	0.769231	0.933333	0.857143	30	14	9	1	0	0.967742	0.608696	0.814815	0.769231	0.933333	0.857143
llama3	none	2	cutting	1	0.956522	0.961538	0.75	1	0.857143	3	22	1	0	0	1	0.956522	0.961538	0.75	1	0.857143
llama3	none	2	dopper	0.375	0.956522	0.806452	0.75	0.814815	0.5	3	22	1	5	0	0.375	0.956522	0.806452	0.75	0.814815	0.5
llama3	none	2	ghoraba	0.8	0.565217	0.607143	0.285714	0.928571	0.421053	4	13	9	1	1	0.8	0.590909	0.62963	0.307692	0.928571	0.444444
llama3	none	2	hjetland	0.583333	1	0.857143	1	0.821429	0.736842	7	23	0	5	0	0.583333	1	0.857143	1	0.821429	0.736842
llama3	none	2	karkou	1	0.565217	0.615385	0.230769	1	0.375	3	13	10	0	0	1	0.565217	0.615385	0.230769	1	0.375
llama3	none	2	lin	1	0.652174	0.794872	0.666667	1	0.8	16	15	8	0	0	1	0.652174	0.794872	0.666667	1	0.8
llama3	none	2	lynch	0.857143	0.565217	0.633333	0.375	0.928571	0.521739	6	13	9	1	1	0.857143	0.590909	0.655172	0.4	0.928571	0.545455
llama3	none	2	malik	1	0.652174	0.813953	0.714286	1	0.833333	20	15	7	0	1	1	0.681818	0.833333	0.740741	1	0.851064
llama3	none	2	mohamed	1	0.782609	0.852941	0.6875	1	0.814815	11	18	5	0	0	1	0.782609	0.852941	0.6875	1	0.814815
llama3	none	2	roy	0.607143	0.565217	0.588235	0.62963	0.541667	0.618182	17	13	9	11	1	0.607143	0.590909	0.6	0.653846	0.541667	0.62963
llama3	none	2	santos	1	0.913043	0.928571	0.714286	1	0.833333	5	21	2	0	0	1	0.913043	0.928571	0.714286	1	0.833333
llama3	none	2	setthawong	0.952381	0.565217	0.75	0.666667	0.928571	0.784314	20	13	10	1	0	0.952381	0.565217	0.75	0.666667	0.928571	0.784314
llama3	none	2	sevaux	0.5	1	0.925926	1	0.92	0.666667	2	23	0	2	0	0.5	1	0.925926	1	0.92	0.666667
llama3	none	2	singh_glasses	0.705882	0.782609	0.75	0.705882	0.782609	0.705882	12	18	5	5	0	0.705882	0.782609	0.75	0.705882	0.782609	0.705882
llama3	none	2	singh_pemphigoid	0.9375	0.652174	0.769231	0.652174	0.9375	0.769231	15	15	8	1	0	0.9375	0.652174	0.769231	0.652174	0.9375	0.769231
llama3	none	2	sulewski	0.555556	0.913043	0.8125	0.714286	0.84	0.625	5	21	2	4	0	0.555556	0.913043	0.8125	0.714286	0.84	0.625
llama3	none	2	sulistyo	0	0.0434783	0.0434783	0	1	0	0	1	19	0	3	0	0.05	0.05	0	1	0
llama3	none	2	white	0.954545	0.826087	0.888889	0.84	0.95	0.893617	21	19	4	1	0	0.954545	0.826087	0.888889	0.84	0.95	0.893617
llama3	none	2	younis	1	0.521739	0.56	0.153846	1	0.266667	2	12	11	0	0	1	0.521739	0.56	0.153846	1	0.266667
llama3	none	2	zhu	1	0.304348	0.407407	0.2	1	0.333333	4	7	16	0	0	1	0.304348	0.407407	0.2	1	0.333333
