# Supplementary material for: High-performance automated abstract screening with large language model ensembles
Source: J Am Med Inform Assoc. 2025 Mar 22;32(5):893–904. doi: 10.1093/jamia/ocaf050 (PMC12012331; doi:10.1093/jamia/ocaf050)
Supplement: ocaf050_Supplementary_Data [file ocaf050_supplementary_data.zip › Supplementary Files/Supplementary Material 2/Comprehensive dataset runs/geminipro Full Final/geminipro_heavy_full_stats.xlsx]

## Sheet: Sheet1
model	prompt	repeat no.	review	sens	spec	accu	ppv	npv	f1	tp	tn	fp	fn	invalid decisions	true sens	true spec	true accu	true ppv	true npv	true f1
geminipro	heavy	full	all	0.756458	0.976479	0.975981	0.0680159	0.999434	0.12481	205	116615	2804	66	5	0.756458	0.97652	0.976021	0.0681289	0.999434	0.125
geminipro	heavy	full	bellon	0.304348	0.962125	0.958029	0.0479452	0.995489	0.0828402	7	3531	138	16	1	0.304348	0.962388	0.958288	0.0482759	0.995489	0.0833333
geminipro	heavy	full	buchan	1	0.970828	0.970851	0.0264901	1	0.0516129	4	4892	146	0	1	1	0.97102	0.971043	0.0266667	1	0.0519481
geminipro	heavy	full	clezar	0.806452	0.98014	0.979308	0.163399	0.999051	0.271739	25	6317	128	6	0	0.806452	0.98014	0.979308	0.163399	0.999051	0.271739
geminipro	heavy	full	cutting	1	0.965997	0.96603	0.0277778	1	0.0540541	3	2983	105	0	0	1	0.965997	0.96603	0.0277778	1	0.0540541
geminipro	heavy	full	dopper	1	0.980023	0.980041	0.0437158	1	0.0837696	8	8585	175	0	0	1	0.980023	0.980041	0.0437158	1	0.0837696
geminipro	heavy	full	ghoraba	0.8	0.989199	0.988848	0.121212	0.999624	0.210526	4	2656	29	1	0	0.8	0.989199	0.988848	0.121212	0.999624	0.210526
geminipro	heavy	full	hjetland	0.75	0.99213	0.991664	0.155172	0.999515	0.257143	9	6177	49	3	0	0.75	0.99213	0.991664	0.155172	0.999515	0.257143
geminipro	heavy	full	karkou	1	0.877667	0.878187	0.0337079	1	0.0652174	3	617	86	0	0	1	0.877667	0.878187	0.0337079	1	0.0652174
geminipro	heavy	full	lin	1	0.749009	0.754204	0.0776699	1	0.144144	16	567	190	0	0	1	0.749009	0.754204	0.0776699	1	0.144144
geminipro	heavy	full	lynch	0.857143	0.979027	0.978985	0.0138889	0.99995	0.0273349	6	19886	426	1	0	0.857143	0.979027	0.978985	0.0138889	0.99995	0.0273349
geminipro	heavy	full	malik	0.85	0.962074	0.961465	0.108974	0.99915	0.193182	17	3526	139	3	0	0.85	0.962074	0.961465	0.108974	0.99915	0.193182
geminipro	heavy	full	mohamed	0.909091	0.901024	0.901316	0.25641	0.996226	0.4	10	264	29	1	0	0.909091	0.901024	0.901316	0.25641	0.996226	0.4
geminipro	heavy	full	roy	0.5	0.950878	0.948735	0.0463576	0.997495	0.0848485	14	5575	288	14	0	0.5	0.950878	0.948735	0.0463576	0.997495	0.0848485
geminipro	heavy	full	santos	0.8	0.996317	0.99626	0.0588235	0.999942	0.109589	4	17311	63	1	1	0.8	0.996374	0.996317	0.0597015	0.999942	0.111111
geminipro	heavy	full	setthawong	0.761905	0.961269	0.959043	0.181818	0.99721	0.293578	16	1787	72	5	0	0.761905	0.961269	0.959043	0.181818	0.99721	0.293578
geminipro	heavy	full	sevaux	0.5	0.998614	0.99843	0.117647	0.999815	0.190476	2	10807	14	2	1	0.5	0.998706	0.998522	0.125	0.999815	0.2
geminipro	heavy	full	singh_glasses	0.823529	0.904494	0.897436	0.451613	0.981707	0.583333	14	161	17	3	0	0.823529	0.904494	0.897436	0.451613	0.981707	0.583333
geminipro	heavy	full	singh_pemphigoid	0.9375	0.695946	0.708333	0.142857	0.995169	0.247934	15	206	90	1	0	0.9375	0.695946	0.708333	0.142857	0.995169	0.247934
geminipro	heavy	full	sulewski	0.222222	0.997859	0.996864	0.117647	0.999	0.153846	2	6992	15	7	0	0.222222	0.997859	0.996864	0.117647	0.999	0.153846
geminipro	heavy	full	sulistyo	0	0.761905	0.761905	0	1	0	0	144	45	0	0	0	0.761905	0.761905	0	1	0
geminipro	heavy	full	white	0.909091	0.967103	0.967009	0.0430108	0.999847	0.0821355	20	13082	444	2	1	0.909091	0.967174	0.96708	0.0431034	0.999847	0.0823045
geminipro	heavy	full	younis	1	0.780142	0.781176	0.0210526	1	0.0412371	2	330	93	0	0	1	0.780142	0.781176	0.0210526	1	0.0412371
geminipro	heavy	full	zhu	1	0.904959	0.906504	0.148148	1	0.258065	4	219	23	0	0	1	0.904959	0.906504	0.148148	1	0.258065
