# Supplementary material for: High-performance automated abstract screening with large language model ensembles
Source: J Am Med Inform Assoc. 2025 Mar 22;32(5):893–904. doi: 10.1093/jamia/ocaf050 (PMC12012331; doi:10.1093/jamia/ocaf050)
Supplement: ocaf050_Supplementary_Data [file ocaf050_supplementary_data.zip › Supplementary Files/Supplementary Material 2/Comprehensive dataset runs/sonnet Full Final/sonnet_none_full_stats.xlsx]

## Sheet: Sheet1
model	prompt	repeat no.	review	sens	spec	accu	ppv	npv	f1	tp	tn	fp	fn	invalid decisions	true sens	true spec	true accu	true ppv	true npv	true f1
sonnet	none	full	all	0.822878	0.982416	0.982054	0.0959966	0.999591	0.171935	223	117324	2094	48	6	0.822878	0.982465	0.982104	0.0962451	0.999591	0.172334
sonnet	none	full	bellon	0.782609	0.96158	0.960466	0.113208	0.998585	0.197802	18	3529	141	5	0	0.782609	0.96158	0.960466	0.113208	0.998585	0.197802
sonnet	none	full	buchan	1	0.993451	0.993456	0.108108	1	0.195122	4	5006	33	0	0	1	0.993451	0.993456	0.108108	1	0.195122
sonnet	none	full	clezar	0.903226	0.966796	0.966492	0.115702	0.999519	0.205128	28	6231	214	3	0	0.903226	0.966796	0.966492	0.115702	0.999519	0.205128
sonnet	none	full	cutting	1	0.993199	0.993206	0.125	1	0.222222	3	3067	21	0	0	1	0.993199	0.993206	0.125	1	0.222222
sonnet	none	full	dopper	0.125	0.998402	0.997605	0.0666667	0.9992	0.0869565	1	8746	14	7	0	0.125	0.998402	0.997605	0.0666667	0.9992	0.0869565
sonnet	none	full	ghoraba	0.8	0.994786	0.994424	0.222222	0.999626	0.347826	4	2671	14	1	0	0.8	0.994786	0.994424	0.222222	0.999626	0.347826
sonnet	none	full	hjetland	0.916667	0.987793	0.987656	0.126437	0.999837	0.222222	11	6150	75	1	1	0.916667	0.987952	0.987815	0.127907	0.999837	0.22449
sonnet	none	full	karkou	1	0.944523	0.944759	0.0714286	1	0.133333	3	664	39	0	0	1	0.944523	0.944759	0.0714286	1	0.133333
sonnet	none	full	lin	0.9375	0.857332	0.858991	0.121951	0.998462	0.215827	15	649	108	1	0	0.9375	0.857332	0.858991	0.121951	0.998462	0.215827
sonnet	none	full	lynch	1	0.977206	0.977213	0.0148936	1	0.0293501	7	19849	463	0	0	1	0.977206	0.977213	0.0148936	1	0.0293501
sonnet	none	full	malik	1	0.966439	0.966621	0.13986	1	0.245399	20	3542	123	0	0	1	0.966439	0.966621	0.13986	1	0.245399
sonnet	none	full	mohamed	1	0.918089	0.921053	0.314286	1	0.478261	11	269	24	0	0	1	0.918089	0.921053	0.314286	1	0.478261
sonnet	none	full	roy	0.5	0.983114	0.980818	0.123894	0.997577	0.198582	14	5764	96	14	3	0.5	0.983618	0.981318	0.127273	0.997577	0.202899
sonnet	none	full	santos	0.8	0.997122	0.997066	0.0740741	0.999942	0.135593	4	17325	50	1	0	0.8	0.997122	0.997066	0.0740741	0.999942	0.135593
sonnet	none	full	setthawong	0.904762	0.910167	0.910106	0.102151	0.998819	0.183575	19	1692	167	2	0	0.904762	0.910167	0.910106	0.102151	0.998819	0.183575
sonnet	none	full	sevaux	0.75	0.996673	0.996582	0.0769231	0.999907	0.139535	3	10786	35	1	1	0.75	0.996766	0.996674	0.0789474	0.999907	0.142857
sonnet	none	full	singh_glasses	0.764706	0.921348	0.907692	0.481481	0.97619	0.590909	13	164	14	4	0	0.764706	0.921348	0.907692	0.481481	0.97619	0.590909
sonnet	none	full	singh_pemphigoid	0.9375	0.824324	0.830128	0.223881	0.995918	0.361446	15	244	52	1	0	0.9375	0.824324	0.830128	0.223881	0.995918	0.361446
sonnet	none	full	sulewski	0.444444	0.998716	0.998005	0.307692	0.999286	0.363636	4	6998	8	5	1	0.444444	0.998858	0.998147	0.333333	0.999286	0.380952
sonnet	none	full	sulistyo	0	0.920635	0.920635	0	1	0	0	174	15	0	0	0	0.920635	0.920635	0	1	0
sonnet	none	full	white	0.909091	0.977231	0.97712	0.0609756	0.999849	0.114286	20	13219	308	2	0	0.909091	0.977231	0.97712	0.0609756	0.999849	0.114286
sonnet	none	full	younis	1	0.886525	0.887059	0.04	1	0.0769231	2	375	48	0	0	1	0.886525	0.887059	0.04	1	0.0769231
sonnet	none	full	zhu	1	0.867769	0.869919	0.111111	1	0.2	4	210	32	0	0	1	0.867769	0.869919	0.111111	1	0.2
