# Supplementary material for: High-performance automated abstract screening with large language model ensembles
Source: J Am Med Inform Assoc. 2025 Mar 22;32(5):893–904. doi: 10.1093/jamia/ocaf050 (PMC12012331; doi:10.1093/jamia/ocaf050)
Supplement: ocaf050_Supplementary_Data [file ocaf050_supplementary_data.zip › Supplementary Files/Supplementary Material 2/Comprehensive dataset runs/llama3 Full Final/llama3_none_full_stats.xlsx]

## Sheet: Sheet1
model	prompt	repeat no.	review	sens	spec	accu	ppv	npv	f1	tp	tn	fp	fn	invalid decisions	true sens	true spec	true accu	true ppv	true npv	true f1
llama3	none	full	all	0.841328	0.776033	0.776181	0.00845227	0.999536	0.0167364	228	92677	25441	43	0	0.841328	0.784614	0.784744	0.00888231	0.999536	0.017579
llama3	none	full	bellon	0.956522	0.537875	0.540482	0.0128056	0.999494	0.0252728	22	1974	1573	1	0	0.956522	0.556527	0.559104	0.0137931	0.999494	0.0271941
llama3	none	full	buchan	0.75	0.854535	0.854452	0.00407609	0.999768	0.00810811	3	4306	726	1	0	0.75	0.855723	0.855639	0.00411523	0.999768	0.00818554
llama3	none	full	clezar	0.967742	0.600465	0.602224	0.0115163	0.999742	0.0227618	30	3870	2571	1	0	0.967742	0.600838	0.602596	0.011534	0.999742	0.0227964
llama3	none	full	cutting	1	0.843264	0.843416	0.00616016	1	0.0122449	3	2604	453	0	0	1	0.851816	0.851961	0.00657895	1	0.0130719
llama3	none	full	dopper	0.375	0.969635	0.969092	0.0111524	0.999412	0.0216606	3	8494	256	5	0	0.375	0.970743	0.970199	0.011583	0.999412	0.0224719
llama3	none	full	ghoraba	0.8	0.637616	0.637918	0.00409417	0.999416	0.00814664	4	1712	917	1	0	0.8	0.651198	0.651481	0.00434311	0.999416	0.00863931
llama3	none	full	hjetland	0.5	0.979762	0.978839	0.0454545	0.999017	0.0833333	6	6100	115	6	0	0.5	0.981496	0.980568	0.0495868	0.999017	0.0902256
llama3	none	full	karkou	1	0.529161	0.531161	0.00898204	1	0.0178042	3	372	329	0	0	1	0.53067	0.53267	0.00903614	1	0.0179104
llama3	none	full	lin	1	0.520476	0.530401	0.0422164	1	0.0810127	16	394	356	0	0	1	0.525333	0.535248	0.0430108	1	0.0824742
llama3	none	full	lynch	0.857143	0.554057	0.554161	0.000661959	0.999911	0.0013229	6	11254	8532	1	0	0.857143	0.568786	0.568888	0.000702741	0.999911	0.00140433
llama3	none	full	malik	1	0.624829	0.626866	0.0143369	1	0.0282686	20	2290	1313	0	0	1	0.635581	0.637593	0.0150038	1	0.0295639
llama3	none	full	mohamed	1	0.720137	0.730263	0.11828	1	0.211538	11	211	81	0	0	1	0.722603	0.732673	0.119565	1	0.213592
llama3	none	full	roy	0.5	0.595429	0.594975	0.00586756	0.996006	0.011599	14	3491	2335	14	0	0.5	0.59921	0.598736	0.00595998	0.996006	0.0117796
llama3	none	full	santos	1	0.956892	0.956904	0.0066313	1	0.0131752	5	16626	458	0	0	1	0.973191	0.973199	0.0107991	1	0.0213675
llama3	none	full	setthawong	0.952381	0.441635	0.44734	0.0189036	0.998783	0.0370714	20	821	1038	1	0	0.952381	0.441635	0.44734	0.0189036	0.998783	0.0370714
llama3	none	full	sevaux	0.5	0.972279	0.972104	0.00662252	0.99981	0.0130719	2	10522	242	2	0	0.5	0.977518	0.97734	0.00819672	0.99981	0.016129
llama3	none	full	singh_glasses	0.764706	0.674157	0.682051	0.183099	0.967742	0.295455	13	120	55	4	0	0.764706	0.685714	0.692708	0.191176	0.967742	0.305882
llama3	none	full	singh_pemphigoid	0.9375	0.466216	0.490385	0.0867052	0.992806	0.15873	15	138	154	1	0	0.9375	0.472603	0.496753	0.0887574	0.992806	0.162162
llama3	none	full	sulewski	0.555556	0.940203	0.939709	0.0117925	0.999393	0.0230947	5	6588	415	4	0	0.555556	0.94074	0.940245	0.0119048	0.999393	0.02331
llama3	none	full	sulistyo	0	0.31746	0.31746	0	1	0	0	60	125	0	0	0	0.324324	0.324324	0	1	0
llama3	none	full	white	0.954545	0.772012	0.772308	0.00676329	0.999904	0.0134314	21	10443	3019	1	0	0.954545	0.775739	0.776031	0.00690789	0.999904	0.0137165
llama3	none	full	younis	1	0.58156	0.583529	0.0111732	1	0.0220994	2	246	177	0	0	1	0.58156	0.583529	0.0111732	1	0.0220994
llama3	none	full	zhu	1	0.169421	0.182927	0.0195122	1	0.0382775	4	41	201	0	0	1	0.169421	0.182927	0.0195122	1	0.0382775
