# Supplementary material for: High-performance automated abstract screening with large language model ensembles
Source: J Am Med Inform Assoc. 2025 Mar 22;32(5):893–904. doi: 10.1093/jamia/ocaf050 (PMC12012331; doi:10.1093/jamia/ocaf050)
Supplement: ocaf050_Supplementary_Data [file ocaf050_supplementary_data.zip › Supplementary Files/Supplementary Material 2/Comprehensive dataset runs/GPT4o Full Final/GPT4o_extreme_full_stats.xlsx]

## Sheet: Sheet1
model	prompt	repeat no.	review	sens	spec	accu	ppv	npv	f1	tp	tn	fp	fn	invalid decisions	true sens	true spec	true accu	true ppv	true npv	true f1
GPT4o	extreme	full	all	0.904059	0.948612	0.948511	0.0383892	0.999771	0.073651	245	113287	6133	26	0	0.904059	0.948643	0.948542	0.0384133	0.999771	0.0736953
GPT4o	extreme	full	bellon	0.869565	0.926703	0.926347	0.0692042	0.999119	0.128205	20	3401	269	3	0	0.869565	0.926703	0.926347	0.0692042	0.999119	0.128205
GPT4o	extreme	full	buchan	1	0.936694	0.936744	0.0123839	1	0.0244648	4	4720	319	0	0	1	0.936694	0.936744	0.0123839	1	0.0244648
GPT4o	extreme	full	clezar	0.967742	0.927541	0.927733	0.0603622	0.999833	0.113636	30	5978	467	1	0	0.967742	0.927541	0.927733	0.0603622	0.999833	0.113636
GPT4o	extreme	full	cutting	1	0.946567	0.946619	0.0178571	1	0.0350877	3	2923	165	0	0	1	0.946567	0.946619	0.0178571	1	0.0350877
GPT4o	extreme	full	dopper	0.875	0.984475	0.984375	0.048951	0.999884	0.0927152	7	8624	133	1	0	0.875	0.984812	0.984712	0.05	0.999884	0.0945946
GPT4o	extreme	full	ghoraba	0.8	0.978399	0.978067	0.0645161	0.999619	0.119403	4	2627	58	1	0	0.8	0.978399	0.978067	0.0645161	0.999619	0.119403
GPT4o	extreme	full	hjetland	0.916667	0.973659	0.973549	0.0628571	0.999835	0.117647	11	6062	164	1	0	0.916667	0.973659	0.973549	0.0628571	0.999835	0.117647
GPT4o	extreme	full	karkou	1	0.802276	0.803116	0.0211268	1	0.0413793	3	564	139	0	0	1	0.802276	0.803116	0.0211268	1	0.0413793
GPT4o	extreme	full	lin	1	0.614267	0.622251	0.0519481	1	0.0987654	16	465	292	0	0	1	0.614267	0.622251	0.0519481	1	0.0987654
GPT4o	extreme	full	lynch	0.714286	0.906115	0.906049	0.00261506	0.999891	0.00521105	5	18405	1907	2	0	0.714286	0.906115	0.906049	0.00261506	0.999891	0.00521105
GPT4o	extreme	full	malik	1	0.957708	0.957938	0.114286	1	0.205128	20	3510	154	0	0	1	0.957969	0.958198	0.114943	1	0.206186
GPT4o	extreme	full	mohamed	0.727273	0.938567	0.930921	0.307692	0.989209	0.432432	8	275	18	3	0	0.727273	0.938567	0.930921	0.307692	0.989209	0.432432
GPT4o	extreme	full	roy	0.857143	0.914719	0.914446	0.0458015	0.999255	0.0869565	24	5363	500	4	0	0.857143	0.914719	0.914446	0.0458015	0.999255	0.0869565
GPT4o	extreme	full	santos	1	0.987511	0.987514	0.0225225	1	0.0440529	5	17158	217	0	0	1	0.987511	0.987514	0.0225225	1	0.0440529
GPT4o	extreme	full	setthawong	0.952381	0.902098	0.90266	0.0990099	0.999404	0.179372	20	1677	182	1	0	0.952381	0.902098	0.90266	0.0990099	0.999404	0.179372
GPT4o	extreme	full	sevaux	0.75	0.996304	0.996213	0.0697674	0.999907	0.12766	3	10782	40	1	0	0.75	0.996304	0.996213	0.0697674	0.999907	0.12766
GPT4o	extreme	full	singh_glasses	0.941176	0.797753	0.810256	0.307692	0.993007	0.463768	16	142	36	1	0	0.941176	0.797753	0.810256	0.307692	0.993007	0.463768
GPT4o	extreme	full	singh_pemphigoid	1	0.641892	0.660256	0.131148	1	0.231884	16	190	106	0	0	1	0.641892	0.660256	0.131148	1	0.231884
GPT4o	extreme	full	sulewski	0.555556	0.997574	0.997007	0.227273	0.999428	0.322581	5	6990	17	4	0	0.555556	0.997574	0.997007	0.227273	0.999428	0.322581
GPT4o	extreme	full	sulistyo	0	0.587302	0.587302	0	1	0	0	111	78	0	0	0	0.587302	0.587302	0	1	0
GPT4o	extreme	full	white	0.909091	0.94145	0.941398	0.0246305	0.999843	0.0479616	20	12735	792	2	0	0.909091	0.94145	0.941398	0.0246305	0.999843	0.0479616
GPT4o	extreme	full	younis	0.5	0.929078	0.927059	0.0322581	0.997462	0.0606061	1	393	30	1	0	0.5	0.929078	0.927059	0.0322581	0.997462	0.0606061
GPT4o	extreme	full	zhu	1	0.793388	0.796748	0.0740741	1	0.137931	4	192	50	0	0	1	0.793388	0.796748	0.0740741	1	0.137931
