# Supplementary material for: High-performance automated abstract screening with large language model ensembles
Source: J Am Med Inform Assoc. 2025 Mar 22;32(5):893–904. doi: 10.1093/jamia/ocaf050 (PMC12012331; doi:10.1093/jamia/ocaf050)
Supplement: ocaf050_Supplementary_Data [file ocaf050_supplementary_data.zip › Supplementary Files/Supplementary Material 2/Comprehensive dataset runs/ensembles Full Final/long_runs_parallel_results.xlsx]

## Sheet: Sheet1
model1_name	model1_bias	model2_name	model2_bias	combination_type	total_articles	sens	spec	accu	ppv	npv	f1	tp	tn	fp	fn	balanced_accu
GPT4o	extreme	GPT3	heavy	parallel	119695	1	0.417311	0.418631	0.0038793	1	0.00772861	271	49837	69587	0	0.708656
GPT4o	extreme	geminipro	heavy	parallel	119695	0.933579	0.940942	0.940925	0.0346291	0.99984	0.066781	253	112371	7053	18	0.93726
GPT4o	extreme	llama3	none	parallel	119695	0.95203	0.762309	0.762739	0.00900712	0.999857	0.0178454	258	91038	28386	13	0.857169
GPT4o	extreme	sonnet	none	parallel	119695	0.937269	0.945279	0.945261	0.0374135	0.999849	0.0719547	254	112889	6535	17	0.941274
GPT3	heavy	geminipro	heavy	parallel	119695	1	0.417906	0.419224	0.00388324	1	0.00773645	271	49908	69516	0	0.708953
GPT3	heavy	llama3	none	parallel	119695	1	0.376398	0.37781	0.00362571	1	0.00722522	271	44951	74473	0	0.688199
GPT3	heavy	sonnet	none	parallel	119695	1	0.419028	0.420343	0.00389072	1	0.00775127	271	50042	69382	0	0.709514
geminipro	heavy	llama3	none	parallel	119695	0.915129	0.770323	0.77065	0.00896051	0.99975	0.0177472	248	91995	27429	23	0.842726
geminipro	heavy	sonnet	none	parallel	119695	0.889299	0.96813	0.967952	0.0595503	0.999741	0.111626	241	115618	3806	30	0.928715
llama3	none	sonnet	none	parallel	119695	0.915129	0.773412	0.773733	0.00908159	0.999751	0.0179847	248	92364	27060	23	0.844271
