# Supplementary material for: High-performance automated abstract screening with large language model ensembles
Source: J Am Med Inform Assoc. 2025 Mar 22;32(5):893–904. doi: 10.1093/jamia/ocaf050 (PMC12012331; doi:10.1093/jamia/ocaf050)
Supplement: ocaf050_Supplementary_Data [file ocaf050_supplementary_data.zip › Supplementary Files/Supplementary Material 2/Comprehensive dataset runs/ensembles Full Final/long_runs_series_results.xlsx]

## Sheet: Sheet1
model1_name	model1_bias	model2_name	model2_bias	combination_type	total_articles	sens	spec	accu	ppv	npv	f1	tp	tn	fp	fn	balanced_accu
GPT4o	extreme	GPT3	heavy	series	119695	0.904059	0.950655	0.950549	0.0399153	0.999771	0.076455	245	113531	5893	26	0.927357
GPT4o	extreme	geminipro	heavy	series	119695	0.726937	0.984149	0.983567	0.0942584	0.999371	0.166878	197	117531	1893	74	0.855543
GPT4o	extreme	llama3	none	series	119695	0.793358	0.962336	0.961953	0.0456185	0.999513	0.0862761	215	114926	4498	56	0.877847
GPT4o	extreme	sonnet	none	series	119695	0.789668	0.985748	0.985304	0.111691	0.999516	0.195702	214	117722	1702	57	0.887708
GPT3	heavy	geminipro	heavy	series	119695	0.756458	0.977927	0.977426	0.0721577	0.999435	0.131748	205	116788	2636	66	0.867192
GPT3	heavy	llama3	none	series	119695	0.841328	0.818989	0.81904	0.0104372	0.999561	0.0206186	228	97807	21617	43	0.830159
GPT3	heavy	sonnet	none	series	119695	0.822878	0.982742	0.98238	0.0976357	0.999591	0.17456	223	117363	2061	48	0.90281
geminipro	heavy	llama3	none	series	119695	0.682657	0.98219	0.981511	0.0800173	0.999267	0.143244	185	117297	2127	86	0.832423
geminipro	heavy	sonnet	none	series	119695	0.690037	0.990764	0.990083	0.144961	0.999291	0.23959	187	118321	1103	84	0.8404
llama3	none	sonnet	none	series	119695	0.749077	0.985037	0.984502	0.10201	0.999422	0.179567	203	117637	1787	68	0.867057
