# Supplementary material for: High-performance automated abstract screening with large language model ensembles
Source: J Am Med Inform Assoc. 2025 Mar 22;32(5):893–904. doi: 10.1093/jamia/ocaf050 (PMC12012331; doi:10.1093/jamia/ocaf050)
Supplement: ocaf050_Supplementary_Data [file ocaf050_supplementary_data.zip › Supplementary Files/Supplementary Material 2/Comprehensive dataset runs/GPT3 Full Final/GPT3_heavy_full_stats.xlsx]

## Sheet: Sheet1
model	prompt	repeat no.	review	sens	spec	accu	ppv	npv	f1	tp	tn	fp	fn	invalid decisions	true sens	true spec	true accu	true ppv	true npv	true f1
GPT3	heavy	full	all	1	0.419355	0.420669	0.0038929	1	0.0077556	271	50081	69335	0	0	1	0.419383	0.420697	0.00389334	1	0.00775649
GPT3	heavy	full	bellon	1	0.56049	0.563228	0.0140587	1	0.0277275	23	2057	1613	0	0	1	0.56049	0.563228	0.0140587	1	0.0277275
GPT3	heavy	full	buchan	1	0.698948	0.699187	0.00262985	1	0.0052459	4	3522	1517	0	0	1	0.698948	0.699187	0.00262985	1	0.0052459
GPT3	heavy	full	clezar	1	0.472925	0.475448	0.00904317	1	0.0179243	31	3048	3397	0	0	1	0.472925	0.475448	0.00904317	1	0.0179243
GPT3	heavy	full	cutting	1	0.134391	0.135231	0.00112108	1	0.00223964	3	415	2673	0	0	1	0.134391	0.135231	0.00112108	1	0.00223964
GPT3	heavy	full	dopper	1	0.443836	0.444343	0.00163934	1	0.00327332	8	3888	4869	0	0	1	0.443988	0.444495	0.00164035	1	0.00327533
GPT3	heavy	full	ghoraba	1	0.228305	0.22974	0.00240732	1	0.00480307	5	613	2072	0	0	1	0.228305	0.22974	0.00240732	1	0.00480307
GPT3	heavy	full	hjetland	1	0.4062	0.407342	0.00323537	1	0.00644988	12	2529	3697	0	0	1	0.4062	0.407342	0.00323537	1	0.00644988
GPT3	heavy	full	karkou	1	0.411095	0.413598	0.00719424	1	0.0142857	3	289	414	0	0	1	0.411095	0.413598	0.00719424	1	0.0142857
GPT3	heavy	full	lin	1	0.537649	0.547219	0.0437158	1	0.0837696	16	407	350	0	0	1	0.537649	0.547219	0.0437158	1	0.0837696
GPT3	heavy	full	lynch	1	0.143117	0.143413	0.000402022	1	0.00080372	7	2907	17405	0	0	1	0.143117	0.143413	0.000402022	1	0.00080372
GPT3	heavy	full	malik	1	0.342701	0.346269	0.00823384	1	0.0163332	20	1256	2407	0	0	1	0.342888	0.346457	0.00824063	1	0.0163465
GPT3	heavy	full	mohamed	1	0.293515	0.319079	0.0504587	1	0.0960699	11	86	207	0	0	1	0.293515	0.319079	0.0504587	1	0.0960699
GPT3	heavy	full	roy	1	0.260276	0.263792	0.00641466	1	0.0127476	28	1526	4335	0	0	1	0.260365	0.263882	0.0064176	1	0.0127534
GPT3	heavy	full	santos	1	0.473899	0.474051	0.000546687	1	0.00109278	5	8234	9141	0	0	1	0.473899	0.474051	0.000546687	1	0.00109278
GPT3	heavy	full	setthawong	1	0.0376547	0.0484043	0.0116022	1	0.0229383	21	70	1789	0	0	1	0.0376547	0.0484043	0.0116022	1	0.0229383
GPT3	heavy	full	sevaux	1	0.696821	0.696933	0.00121766	1	0.00243235	4	7541	3281	0	0	1	0.696821	0.696933	0.00121766	1	0.00243235
GPT3	heavy	full	singh_glasses	1	0.0786517	0.158974	0.0939227	1	0.171717	17	14	164	0	0	1	0.0786517	0.158974	0.0939227	1	0.171717
GPT3	heavy	full	singh_pemphigoid	1	0.236486	0.275641	0.0661157	1	0.124031	16	70	226	0	0	1	0.236486	0.275641	0.0661157	1	0.124031
GPT3	heavy	full	sulewski	1	0.827601	0.827822	0.00739523	1	0.0146819	9	5799	1207	0	0	1	0.827719	0.82794	0.00740132	1	0.0146939
GPT3	heavy	full	sulistyo	0	0.375661	0.375661	0	1	0	0	71	118	0	0	0	0.375661	0.375661	0	1	0
GPT3	heavy	full	white	1	0.416722	0.417669	0.00278059	1	0.00554575	22	5637	7890	0	0	1	0.416722	0.417669	0.00278059	1	0.00554575
GPT3	heavy	full	younis	1	0.208038	0.211765	0.00593472	1	0.0117994	2	88	335	0	0	1	0.208038	0.211765	0.00593472	1	0.0117994
GPT3	heavy	full	zhu	1	0.0578512	0.0731707	0.0172414	1	0.0338983	4	14	228	0	0	1	0.0578512	0.0731707	0.0172414	1	0.0338983
